# Supplementary material for: Long COVID and its associated factors among COVID survivors in the community from a middle-income country—An online cross-sectional study
Source: PLoS One. 2022 Aug 30;17(8):e0273364. doi: 10.1371/journal.pone.0273364 (PMC9426885; doi:10.1371/journal.pone.0273364)
Supplement: S1 Data — (XLSX) [file pone.0273364.s001.xlsx]

## Sheet: Data for Plos One
record_id	consent	gender_jantina	race	education	working_currently	if_working_currently	working_pre_covid	if_work_pre_covid	current_weight	height_cm	smoking_currently	current_health	health_pre_covid	diabetes_mellitus_kencing	hypertension_darah_tinggi	heart_disease_penyakit_jan	high_cholesterol_kolestero	cancer	stage_covid_19	care_received	hospital_stay	icu	ventilator	symptoms_severity	tiredness	feeling_sick	feeling_anxious	feeling_depressed	difficulty_thinking_or_con	headache	fever	difficulty_sleeping_insomn	cough	loss_of_smell_or_taste	loss_of_appetite	stomach_aches	diarrhoea	joint_or_muscle_pain	dizziness_on_standing	difficulty_breathing_or_sh	palpitations_or_increased	chest_pain	rashes	weight_loss	symptoms_get_worse	tx_symptom	work_affected	affect_work	Age_years
691	1	2	1	4	1	0	1	1	70	153	0	1	1	0	0	0	0	0	6	1	#NULL!	#NULL!	#NULL!	3	1	1	1	1	1	4	1	3	3	5	5	1	2	2	3	5	3	1	1	1	1	0	2	#NULL!	#NULL!
154	1	2	#NULL!	4	0	#NULL!	1	1	85	165	0	1	1	1	1	0	1	0	5	3	35	1	1	4	1	1	1	1	1	1	1	1	1	1	1	1	1	5	1	1	1	1	1	2	1	1	2	#NULL!	#NULL!
277	1	1	#NULL!	3	1	1	1	1	73	165	0	1	1	0	0	0	0	0	3	2	#NULL!	#NULL!	#NULL!	3	1	1	1	1	1	1	1	1	1	4	1	1	1	1	1	1	1	1	1	1	1	0	2	#NULL!	#NULL!
76	1	2	1	2	1	1	1	1	122	169	0	1	1	1	0	0	0	0	2	1	#NULL!	#NULL!	#NULL!	2	1	1	1	1	1	1	1	4	1	1	1	1	1	2	1	1	1	1	3	1	1	0	#NULL!	2	#NULL!
28	1	2	1	4	1	1	1	1	58	160	0	1	1	0	0	0	0	0	1	1	#NULL!	#NULL!	#NULL!	2	1	1	1	1	1	1	1	1	1	5	1	1	1	1	1	1	1	1	1	1	1	0	#NULL!	2	31.0355
1_27	1	2	2	3	1	1	1	1	66	168	0	1	1	0	0	0	0	0	2	3	12	0	0	1	1	1	5	5	1	1	1	1	1	1	1	1	1	1	1	1	5	1	1	1	1	1	1	3	32.1581
498	1	1	1	4	1	1	1	1	68	175	0	1	1	0	0	0	0	0	6	3	4	0	0	2	1	1	1	1	1	1	1	1	1	5	1	1	1	1	1	5	1	1	1	1	1	0	2	#NULL!	32.8809
325	1	2	1	4	1	1	1	1	62	156	0	1	1	0	0	0	0	0	2	1	#NULL!	#NULL!	#NULL!	2	1	1	1	1	1	1	1	1	5	1	1	1	1	1	1	1	1	1	1	1	5	0	2	#NULL!	33.4585
7200	1	1	2	4	1	1	1	1	88	179	0	0	1	0	0	0	0	0	2	3	6	0	0	2	1	1	4	1	4	1	1	4	1	1	1	1	1	3	2	1	1	1	1	1	1	1	1	2	38.2662
128	1	1	#NULL!	3	1	1	1	1	82	166	1	1	1	0	0	0	0	0	2	1	#NULL!	#NULL!	#NULL!	2	1	1	1	1	1	1	1	1	1	4	1	1	1	1	1	1	1	1	1	2	1	0	2	#NULL!	38.644
140.0	1	1	2	3	1	1	1	1	84.7	177	0	0	1	0	1	0	0	0	3	2	#NULL!	#NULL!	#NULL!	2	1	4	4	4	4	4	1	1	1	4	4	1	1	1	4	4	1	1	1	4	1	0	2	#NULL!	38.7946
595	1	2	1	3	1	1	1	1	63	156	0	1	1	0	0	0	0	0	1	1	#NULL!	#NULL!	#NULL!	2	1	1	1	1	1	1	1	1	1	1	1	1	1	2	1	1	1	1	4	1	1	1	2	#NULL!	42.3949
477	1	2	3	4	0	#NULL!	0	#NULL!	63	165	0	1	1	0	0	0	0	0	2	1	#NULL!	#NULL!	#NULL!	2	1	1	2	1	1	1	1	1	1	2	3	3	3	1	4	1	1	1	1	3	1	1	2	#NULL!	43.5913
602	2	2	1	3	0	#NULL!	0	#NULL!	116	160	0	1	1	0	1	0	0	0	1	2	#NULL!	#NULL!	#NULL!	2	1	1	4	3	1	1	1	1	1	1	1	1	1	1	1	1	1	1	1	1	1	0	3	#NULL!	57.3819
159	1	2	#NULL!	5	1	1	1	1	55	155	0	1	1	0	0	0	0	0	3	1	#NULL!	#NULL!	#NULL!	3	1	1	1	1	3	1	1	1	3	2	1	4	1	2	1	1	1	2	1	1	1	0	1	2	58.9397
19	1	2	1	4	1	1	1	1	58	157	0	0	1	0	0	0	0	0	3	3	2	0	1	4	2	2	5	2	5	5	1	1	1	1	2	1	1	5	1	5	1	5	1	4	2	1	#NULL!	2	#NULL!
14	1	2	1	3	1	1	1	1	78	165	0	1	0	1	1	0	0	0	1	2	#NULL!	#NULL!	#NULL!	3	2	3	5	3	3	2	2	5	3	2	2	4	4	3	1	1	3	4	2	2	2	1	3	2	#NULL!
1_37	1	2	2	3	1	1	1	1	61	159	0	1	0	0	0	0	0	0	2	1	#NULL!	#NULL!	#NULL!	2	2	3	3	3	1	1	1	4	1	3	1	1	1	1	1	1	1	1	1	1	1	0	2	#NULL!	#NULL!
16	1	1	#NULL!	2	0	#NULL!	0	#NULL!	45	150	0	1	1	0	0	0	0	0	3	1	#NULL!	#NULL!	#NULL!	2	2	2	2	2	2	2	2	2	2	2	4	4	4	4	4	4	4	4	4	4	4	0	3	#NULL!	#NULL!
69	1	2	1	3	1	1	1	0	76	165	0	1	1	0	0	0	0	0	2	1	#NULL!	#NULL!	#NULL!	3	2	2	1	1	3	2	2	1	2	4	2	2	2	2	2	2	2	2	2	2	2	0	#NULL!	2	22.529
431	1	2	2	4	1	1	1	1	48	147	0	1	1	0	0	0	0	0	6	1	#NULL!	#NULL!	#NULL!	3	2	2	2	3	2	2	1	1	2	5	2	1	1	2	1	5	5	2	1	1	5	1	1	3	25.7269
114.0	1	2	2	4	1	1	1	1	45	159	0	0	0	0	0	0	0	0	2	1	#NULL!	#NULL!	#NULL!	3	2	3	2	1	2	2	1	3	4	1	1	1	1	1	1	1	1	1	1	1	1	0	2	#NULL!	27.9336
207	1	2	#NULL!	4	1	1	1	1	63	161	0	0	1	0	0	0	0	0	2	1	#NULL!	#NULL!	#NULL!	2	2	1	1	1	2	2	1	1	1	5	2	3	1	3	1	1	1	1	1	1	1	0	2	#NULL!	28.7385
185	1	2	#NULL!	4	0	#NULL!	1	1	47	155	0	1	1	0	0	0	0	0	2	3	9	0	0	3	2	1	1	1	1	1	1	1	1	4	1	1	1	1	1	1	1	1	1	1	1	0	2	#NULL!	29.5297
306	1	2	1	2	1	1	1	1	93	163	0	1	1	1	0	0	0	0	2	3	9	0	0	2	2	1	1	1	1	1	2	2	1	4	2	1	2	4	1	1	3	1	2	1	1	0	2	#NULL!	35.7008
196	1	2	#NULL!	4	1	1	1	1	54	153	0	0	1	0	0	0	0	0	2	2	#NULL!	#NULL!	#NULL!	3	2	2	5	5	1	1	1	1	1	2	1	5	1	1	1	2	1	5	2	5	1	1	1	2	35.8131
118	1	2	#NULL!	4	1	1	1	1	80	164	0	1	1	0	0	0	0	0	2	1	#NULL!	#NULL!	#NULL!	3	2	3	4	3	3	3	2	3	3	2	2	1	2	1	1	1	2	1	1	1	1	1	1	3	36.3141
401	1	2	2	4	1	1	1	1	50	160	0	0	1	0	0	0	0	0	1	1	#NULL!	#NULL!	#NULL!	1	2	2	1	4	1	1	1	1	1	1	2	1	1	1	2	4	4	2	1	1	2	0	2	#NULL!	38.9917
138	1	2	#NULL!	4	0	#NULL!	0	#NULL!	50	160	0	1	1	0	0	0	0	0	2	3	8	0	0	3	2	1	1	1	1	4	1	1	1	5	2	1	1	2	4	1	1	1	1	2	1	0	3	#NULL!	39.3394
1_58	1	1	2	2	1	1	1	1	82	170	0	0	0	0	0	0	0	0	1	2	#NULL!	#NULL!	#NULL!	2	2	2	4	4	4	2	2	2	2	2	1	2	3	4	1	4	4	4	1	1	1	1	2	#NULL!	41.0889
1_21	1	2	2	3	0	#NULL!	0	#NULL!	72	160	0	1	1	0	0	0	0	0	4	2	#NULL!	#NULL!	#NULL!	4	2	1	2	2	2	1	2	3	2	1	1	1	1	4	1	2	2	2	2	2	2	0	3	#NULL!	45.2614
310	1	1	1	5	1	1	0	#NULL!	82	176	0	1	1	0	0	0	0	0	3	2	#NULL!	#NULL!	#NULL!	3	2	2	2	4	3	1	3	1	2	1	1	2	3	3	2	2	2	3	1	2	2	1	1	3	45.5133
1_49	1	1	2	5	1	0	1	0	111	178	0	0	1	0	1	0	0	0	4	3	5	0	1	2	2	1	4	4	2	1	1	4	1	1	1	1	2	1	2	1	2	1	2	1	2	0	1	2	48.4072
25	1	2	#NULL!	2	0	#NULL!	0	#NULL!	60	154	0	1	0	0	0	0	0	0	1	1	#NULL!	#NULL!	#NULL!	2	2	1	1	1	1	2	1	2	1	1	1	1	1	1	4	1	4	1	1	1	1	0	2	#NULL!	48.629
508	1	1	1	5	1	1	1	1	78	169	0	1	1	0	0	0	0	0	4	3	6	0	1	3	2	1	5	2	3	2	1	1	1	1	1	1	1	2	2	1	1	1	1	1	5	0	1	2	51.835
22	1	1	1	4	1	1	1	1	76	169	0	1	1	0	0	0	0	0	4	3	7	0	1	4	2	2	1	1	5	1	1	1	1	2	2	1	1	3	1	1	1	3	1	5	1	0	2	2	56.6919
92	1	2	#NULL!	5	0	#NULL!	1	0	62	162	0	0	1	0	1	0	1	0	2	3	2	0	0	3	2	1	1	1	3	1	1	1	1	1	1	1	1	5	1	1	1	1	1	1	1	1	1	2	59.6187
450	1	2	1	4	1	1	1	1	90	153	0	1	1	1	1	0	0	0	2	1	#NULL!	#NULL!	#NULL!	3	3	3	3	4	4	2	2	4	2	1	3	1	1	3	1	2	2	2	1	2	1	0	1	3	#NULL!
661	1	2	1	4	1	1	1	1	75	153	0	0	1	0	0	0	0	0	2	2	#NULL!	#NULL!	#NULL!	2	3	3	3	5	5	2	5	5	1	2	1	2	1	5	3	3	1	1	1	1	5	1	1	3	#NULL!
685	1	1	1	4	1	1	1	1	75	170	1	0	0	0	0	0	0	0	2	2	#NULL!	#NULL!	#NULL!	2	3	3	5	1	1	5	2	2	1	1	1	2	1	4	1	1	1	2	1	1	2	0	1	2	#NULL!
299	1	2	1	4	1	1	1	1	55	152	0	1	1	0	0	0	0	0	2	2	#NULL!	#NULL!	#NULL!	3	3	2	1	1	4	3	1	5	2	2	1	1	1	3	1	1	1	1	1	1	1	0	2	#NULL!	29.7652
533	1	2	1	4	1	1	1	1	81	152	0	0	1	0	0	0	0	0	3	3	6	0	0	3	3	3	3	4	4	4	1	4	4	1	1	1	1	4	1	3	2	2	1	2	1	0	1	3	31.7173
554	1	2	1	3	1	1	1	1	67	155	0	1	1	0	1	0	0	0	2	2	#NULL!	#NULL!	#NULL!	2	3	1	2	2	1	2	1	1	4	4	1	1	1	1	1	1	1	1	1	1	1	1	2	#NULL!	35.3969
375	1	2	6	4	0	#NULL!	0	#NULL!	90	150	0	0	1	0	0	0	0	0	2	2	#NULL!	#NULL!	#NULL!	2	3	3	4	1	4	4	1	4	2	1	1	1	1	1	4	1	1	1	4	2	4	0	3	#NULL!	35.5913
102	1	2	2	2	1	0	1	1	43	152	0	0	1	0	0	0	0	0	2	2	#NULL!	#NULL!	#NULL!	2	3	3	2	2	2	4	1	3	1	1	3	2	1	3	1	4	1	1	1	4	4	1	2	#NULL!	35.9363
102.0	1	2	2	2	1	0	1	1	43	152	0	0	1	0	0	0	0	0	2	2	#NULL!	#NULL!	#NULL!	2	3	3	2	2	2	4	1	3	1	1	3	2	1	3	1	4	1	1	1	4	4	1	2	#NULL!	36.0184
146.0	1	2	2	4	1	1	1	1	53	164	0	1	1	0	0	0	0	0	2	1	#NULL!	#NULL!	#NULL!	2	3	1	3	4	3	1	1	1	1	2	2	1	1	1	1	1	1	1	1	2	2	0	2	#NULL!	36.3086
365	1	2	1	4	0	#NULL!	0	#NULL!	95	163	0	1	1	0	0	0	0	0	2	1	#NULL!	#NULL!	#NULL!	3	3	3	4	3	4	2	2	2	3	3	2	2	1	3	3	3	3	1	2	1	3	0	3	#NULL!	36.5879
624	1	2	1	4	1	1	1	1	46	168	0	0	1	0	0	0	0	0	2	2	#NULL!	#NULL!	#NULL!	3	3	3	3	3	3	3	2	2	5	5	2	3	1	3	3	3	3	3	2	3	3	1	1	#NULL!	36.8261
1_38	1	2	2	5	1	1	1	1	52	160	0	0	1	0	0	0	0	0	2	2	#NULL!	#NULL!	#NULL!	2	3	3	3	3	4	1	2	1	2	2	2	1	1	2	1	2	2	2	1	2	1	0	1	2	38.3812
12	1	1	1	3	1	1	1	1	104	171	0	0	1	0	1	0	1	0	5	3	17	1	1	4	3	2	3	2	4	3	1	1	1	1	1	1	1	4	2	2	2	4	1	2	3	0	3	2	39.5201
381	1	2	6	5	0	#NULL!	1	0	140	165	0	0	0	0	1	0	1	0	2	3	13	0	0	2	3	3	3	5	5	1	2	5	1	1	1	1	2	5	1	1	4	1	1	1	1	1	1	2	40.4729
9100	1	2	2	5	1	1	1	1	56	170	0	1	1	0	0	0	0	0	3	2	#NULL!	#NULL!	#NULL!	3	3	3	3	3	4	3	3	4	3	3	1	1	2	2	4	2	3	3	1	2	2	0	2	#NULL!	40.7303
326	1	2	1	4	1	1	1	1	58	150	0	1	1	0	0	0	0	0	2	1	#NULL!	#NULL!	#NULL!	3	3	4	3	2	4	4	1	1	1	1	1	3	1	2	1	2	3	1	1	1	4	0	1	3	41.36
491	1	1	3	5	1	1	1	1	88	180	0	0	1	0	0	0	0	0	1	2	#NULL!	#NULL!	#NULL!	2	3	1	1	3	2	1	1	4	1	1	2	1	1	2	1	1	2	1	1	1	2	0	1	2	42.1156
9600	1	2	2	3	0	#NULL!	0	#NULL!	50	158	0	1	1	0	0	0	0	0	2	1	#NULL!	#NULL!	#NULL!	2	3	3	5	5	5	5	1	5	1	5	1	5	1	5	5	1	1	1	1	1	1	0	3	#NULL!	42.2005
71	1	2	#NULL!	4	1	1	1	1	70	158	0	0	1	0	1	0	1	0	2	3	6	0	0	3	3	3	3	3	3	2	1	3	2	3	1	1	2	2	5	1	5	5	5	1	5	1	2	#NULL!	48.3579
1_50	1	1	2	2	1	1	1	1	75.6	172	0	1	1	0	1	0	1	0	2	2	#NULL!	#NULL!	#NULL!	3	3	2	4	4	2	1	1	4	3	1	2	1	1	1	1	1	4	1	1	3	2	0	2	#NULL!	53.1136
340	1	1	1	5	1	1	1	1	83	120	0	0	1	0	1	0	0	0	4	3	9	0	1	4	3	1	1	1	1	1	1	1	2	1	1	2	1	1	4	1	1	1	1	3	1	1	2	#NULL!	55.9856
1_39	1	2	2	1	1	1	1	1	70	160	0	1	1	0	1	0	0	0	4	3	10	1	0	4	3	2	3	3	3	2	1	5	1	2	2	1	1	2	2	2	2	2	1	1	2	0	1	2	62.3566
649	1	2	1	2	1	1	1	1	92	157	0	0	1	1	1	0	0	0	2	2	#NULL!	#NULL!	#NULL!	3	4	4	4	4	4	4	1	4	1	3	2	2	2	4	4	4	4	4	3	1	4	0	1	2	#NULL!
73	1	1	#NULL!	1	0	#NULL!	1	1	74	172	0	0	1	1	1	0	0	0	3	2	#NULL!	#NULL!	#NULL!	3	4	3	4	4	4	3	2	4	1	3	3	1	1	3	3	3	3	2	2	3	3	1	1	1	#NULL!
643	1	1	1	4	1	1	1	1	91	172	0	0	1	1	1	0	1	0	4	3	16	1	0	4	4	4	4	4	3	4	3	2	2	1	1	2	4	4	3	2	3	3	2	4	2	1	1	3	#NULL!
398	1	2	1	4	1	1	1	1	70	155	0	0	1	0	1	0	1	0	2	3	6	0	0	3	4	5	5	5	5	5	1	5	1	1	1	1	1	2	2	2	2	5	5	5	5	1	1	2	#NULL!
59	1	2	1	2	1	1	1	1	65	165	0	1	1	0	0	0	1	0	2	1	#NULL!	#NULL!	#NULL!	3	4	4	4	4	4	3	3	3	4	3	3	1	1	4	3	3	1	1	1	2	3	0	2	2	#NULL!
640	1	1	2	4	1	1	1	1	66	180	0	0	1	0	0	0	1	0	2	1	#NULL!	#NULL!	#NULL!	2	4	1	5	5	5	3	1	1	1	1	1	2	1	5	1	1	3	2	1	5	1	1	1	2	#NULL!
58	1	1	1	3	1	1	1	1	75	176	0	1	1	1	0	0	1	0	1	3	30	1	1	4	4	4	4	4	3	4	4	4	4	4	4	4	4	5	4	4	4	5	4	4	4	1	#NULL!	2	#NULL!
679	1	2	1	4	1	1	1	1	86	154	0	1	1	0	0	0	0	0	2	1	#NULL!	#NULL!	#NULL!	3	4	1	2	2	3	1	1	1	1	1	1	1	1	2	2	2	2	1	1	1	2	0	1	2	#NULL!
638	1	2	1	4	1	1	1	1	58	162	0	1	1	0	0	0	0	0	2	3	14	0	0	3	4	1	1	1	2	4	1	1	1	2	2	3	4	3	4	3	5	4	2	2	2	0	1	3	#NULL!
393	1	2	2	4	0	#NULL!	0	#NULL!	72	159	0	0	0	0	1	0	1	0	5	3	15	1	1	4	4	4	4	4	4	1	1	2	1	1	1	1	1	1	2	4	4	1	4	1	4	1	3	#NULL!	#NULL!
366	1	2	1	4	1	1	1	1	45	155	0	0	1	0	0	0	0	0	2	2	#NULL!	#NULL!	#NULL!	3	4	3	3	2	2	4	3	3	2	5	3	3	2	3	3	3	3	2	2	2	2	0	1	2	24.462
26	1	2	1	3	1	1	1	1	79	160	0	1	1	0	0	0	0	0	2	3	3	0	0	3	4	3	3	2	5	5	3	5	4	2	2	3	2	3	2	2	1	2	1	2	1	1	2	2	25.861
136.0	1	2	2	3	1	1	1	1	52.5	156	0	1	1	0	0	0	0	0	1	1	#NULL!	#NULL!	#NULL!	2	4	3	4	4	4	1	1	4	1	2	1	1	1	1	1	3	1	1	1	1	1	0	2	#NULL!	26.1375
540	1	2	1	5	0	#NULL!	1	1	82	158	0	0	1	0	0	0	0	0	4	3	18	1	0	4	4	4	5	4	3	2	4	3	2	2	4	2	2	4	5	3	3	5	1	4	3	1	1	1	26.436
151.0	1	2	2	4	1	1	1	1	44	157	0	1	1	0	0	0	0	0	1	2	#NULL!	#NULL!	#NULL!	1	4	3	3	2	4	1	2	4	1	1	2	1	1	2	2	1	1	1	1	3	1	0	1	3	27.9226
478	1	2	1	5	1	1	1	1	70	162	0	1	1	0	0	0	0	0	2	2	#NULL!	#NULL!	#NULL!	3	4	1	1	1	1	1	1	1	2	2	2	1	1	2	4	2	2	1	1	1	1	0	2	#NULL!	28.1991
618	1	2	2	4	1	1	1	1	58	161	0	0	1	0	0	0	0	0	2	1	#NULL!	#NULL!	#NULL!	3	4	2	4	4	4	4	2	4	2	2	2	2	1	2	3	1	2	1	1	1	3	0	1	2	28.6618
258	1	1	#NULL!	5	1	1	1	1	90.4	180	0	0	1	1	1	0	0	1	3	3	6	0	0	3	4	4	4	4	4	4	1	4	4	2	3	1	3	3	4	2	4	4	1	3	4	1	1	2	29.5982
15	1	2	1	4	1	1	1	1	75	158	0	0	1	0	0	0	0	0	2	2	#NULL!	#NULL!	#NULL!	3	4	4	4	4	4	4	4	4	2	2	4	4	4	4	4	4	4	4	2	4	4	1	3	2	29.6995
333	1	2	1	3	1	1	1	1	98	160	0	0	1	0	0	0	0	0	5	3	33	1	1	4	4	5	2	2	3	4	2	2	4	1	1	1	1	2	2	2	3	4	1	3	3	0	1	2	29.9815
141.0	1	2	2	4	1	1	1	1	67	168	0	0	1	0	0	0	0	0	2	1	#NULL!	#NULL!	#NULL!	2	4	4	4	4	4	4	1	4	1	1	1	1	4	4	1	1	2	4	1	1	2	0	2	#NULL!	30.1074
3	1	2	#NULL!	2	1	1	1	1	54	153	0	0	1	0	0	0	0	0	2	2	#NULL!	#NULL!	#NULL!	2	4	2	4	4	2	1	1	2	1	1	2	1	1	4	1	1	1	1	1	2	1	1	2	#NULL!	32.0924
99	1	1	#NULL!	3	1	1	1	1	69	172	0	1	1	0	0	0	0	0	2	1	#NULL!	#NULL!	#NULL!	2	4	3	4	3	3	3	1	3	3	3	3	4	1	3	3	4	4	3	1	4	1	1	1	2	34.7344
479	1	1	3	3	0	#NULL!	1	0	82	172	0	0	0	0	0	0	0	0	2	1	#NULL!	#NULL!	#NULL!	3	4	3	5	5	5	3	1	4	1	1	1	1	1	1	2	2	3	1	1	1	4	0	1	2	34.8302
682	1	1	1	4	1	1	1	1	85	155	0	0	1	0	1	0	0	0	4	3	9	1	0	4	4	3	3	3	2	1	2	1	3	1	1	1	1	4	1	4	4	4	2	2	4	1	1	2	35.1177
199	1	2	#NULL!	2	0	#NULL!	0	#NULL!	69	149	0	0	1	1	0	0	0	0	2	3	11	0	0	3	4	3	4	4	3	4	2	4	3	3	4	3	1	4	4	3	4	3	1	3	4	1	3	#NULL!	35.5941
113.0	1	2	2	4	1	1	1	1	70.3	173	0	1	1	0	0	0	0	0	1	1	#NULL!	#NULL!	#NULL!	1	4	3	3	3	3	4	1	1	1	1	1	1	1	2	3	1	1	1	1	1	1	0	2	#NULL!	36.6235
523	1	2	1	4	1	1	1	1	104	157	0	0	1	0	1	0	0	0	3	3	12	0	0	3	4	4	4	4	4	4	1	2	1	1	1	2	2	4	4	4	4	4	3	1	4	0	1	2	37.8282
87	1	2	#NULL!	4	1	1	1	1	53	168	0	0	1	0	0	0	0	0	2	2	#NULL!	#NULL!	#NULL!	3	4	4	4	4	4	4	3	4	2	3	3	3	1	3	3	4	3	4	4	4	4	0	1	3	37.9349
529	1	2	1	3	1	1	1	1	74	155	0	1	1	0	0	0	0	0	4	3	3	0	0	4	4	3	3	2	1	1	1	1	1	1	1	1	1	3	2	1	1	1	1	1	1	0	2	#NULL!	38.8466
1_61	1	1	2	5	1	1	1	1	92	181	0	1	1	0	0	0	0	0	2	3	7	0	0	2	4	2	5	5	4	2	1	5	2	1	1	1	1	1	1	1	1	1	1	1	1	0	1	2	39.6132
1_60	1	2	2	2	1	1	1	1	63	160	0	1	1	0	0	0	0	0	5	3	13	1	1	4	4	1	4	4	5	3	1	1	1	1	1	1	1	1	1	3	1	1	4	1	1	1	1	2	41.1629
32	1	1	#NULL!	5	1	1	1	1	85	171	0	0	1	0	0	0	0	0	1	2	#NULL!	#NULL!	#NULL!	2	4	2	3	1	3	1	2	1	2	3	3	1	3	2	1	4	3	2	1	2	3	0	2	#NULL!	41.2696
122	1	1	#NULL!	5	1	1	1	1	99	175	0	0	1	1	1	0	1	0	4	3	14	0	0	4	4	1	4	4	4	4	1	4	1	1	1	1	1	3	1	4	4	1	1	4	4	1	1	3	44.911
506	1	2	1	4	1	1	1	1	63	147	0	1	1	0	1	0	0	0	3	3	9	0	0	3	4	3	5	5	5	1	1	3	1	2	2	1	1	3	3	1	2	1	1	1	5	0	2	#NULL!	45.0588
501	1	1	1	4	1	1	1	1	105	172	0	1	1	0	1	0	1	0	1	2	#NULL!	#NULL!	#NULL!	1	4	1	1	1	2	2	1	4	2	1	1	1	1	3	2	4	2	2	1	1	1	0	2	#NULL!	45.5598
135.0	1	1	2	4	1	1	1	1	76	180	0	0	0	1	1	0	1	0	4	3	13	1	0	4	4	1	4	4	1	1	2	2	2	1	1	4	1	4	1	4	1	4	1	4	1	1	1	2	46.8959
286	1	2	#NULL!	4	1	1	1	1	62	160	0	1	1	0	1	0	1	0	6	3	6	0	0	2	4	4	1	4	4	4	1	4	1	1	1	1	1	4	1	1	4	1	1	1	4	0	2	#NULL!	48.3278
115	1	2	#NULL!	2	1	1	1	1	108	156	0	0	1	0	0	1	1	0	3	2	#NULL!	#NULL!	#NULL!	3	4	4	4	4	4	4	4	4	4	1	1	1	1	4	3	4	4	4	1	1	4	0	1	2	50.2114
330	1	2	2	3	0	#NULL!	1	1	86	158	0	0	1	0	0	0	0	0	5	3	14	0	1	4	4	4	3	3	3	1	1	4	1	1	1	1	1	4	2	2	1	1	1	1	4	1	1	2	53.1793
156	1	1	#NULL!	4	1	1	1	1	63.5	165	0	0	1	0	1	0	1	0	4	3	7	0	1	3	4	1	4	1	4	1	1	2	2	1	2	1	1	1	1	3	1	1	1	1	1	0	1	2	53.5133
653	1	1	1	4	1	1	1	1	60	166	0	0	1	0	0	0	0	0	3	1	#NULL!	#NULL!	#NULL!	3	5	5	5	5	5	2	4	4	4	5	4	2	2	5	5	5	5	5	5	1	5	0	1	3	#NULL!
32	1	2	1	2	1	1	1	1	64	165	0	0	0	0	0	0	0	0	2	1	#NULL!	#NULL!	#NULL!	3	5	1	3	3	3	1	1	2	5	5	5	4	1	1	1	1	1	1	1	1	1	0	2	2	#NULL!
121	1	2	#NULL!	5	1	1	0	#NULL!	58	163	0	1	1	0	0	0	0	0	6	1	#NULL!	#NULL!	#NULL!	2	5	1	2	2	1	1	1	1	2	1	1	1	1	2	1	1	1	1	1	1	4	0	3	#NULL!	22.8028
142.0	1	2	2	3	1	1	1	1	49	153	0	1	1	0	0	0	0	0	2	1	#NULL!	#NULL!	#NULL!	2	5	5	5	5	5	1	1	2	1	2	2	1	1	1	1	1	1	1	1	2	1	1	1	2	28.3716
585	1	1	2	5	1	1	1	1	72	176	0	1	1	0	0	0	0	0	2	3	11	0	0	2	5	3	3	1	2	1	1	1	2	2	2	2	1	4	1	5	1	1	1	3	1	1	2	#NULL!	30.8028
524	1	2	6	4	1	1	1	1	60	157	0	0	1	0	0	0	0	0	2	1	#NULL!	#NULL!	#NULL!	3	5	2	5	3	5	5	2	5	2	2	2	2	1	5	1	1	5	2	1	2	1	1	1	1	30.8603
415	1	1	2	4	1	1	1	1	106	178	0	0	1	0	0	0	0	0	3	3	15	0	0	2	5	1	1	1	2	2	1	3	1	1	1	1	1	3	3	5	2	2	1	2	5	0	1	2	33.0807
57	1	2	#NULL!	4	1	1	1	1	72	154	0	1	1	0	0	0	0	0	6	3	12	0	0	2	5	1	1	1	5	2	1	1	1	3	1	1	1	1	1	5	1	1	1	1	5	0	2	#NULL!	34.0116
6700	1	2	2	4	0	#NULL!	1	1	65	160	0	1	1	0	0	0	1	0	1	1	#NULL!	#NULL!	#NULL!	2	5	2	5	5	5	1	1	2	1	2	1	1	1	1	1	1	5	1	1	1	5	1	2	#NULL!	34.2991
680	1	2	1	3	1	0	1	0	58	164	0	0	1	0	0	0	0	1	2	3	7	0	0	2	5	5	5	5	5	3	1	5	1	1	1	1	1	5	3	5	5	5	1	1	5	0	1	2	34.4579
259	1	2	#NULL!	4	1	1	1	1	46	163	0	1	1	0	0	0	1	0	1	1	#NULL!	#NULL!	#NULL!	2	5	2	5	5	5	2	1	2	1	5	2	2	2	3	3	1	3	1	1	1	5	0	1	2	35.4873
130	1	1	#NULL!	3	1	1	1	1	76	165	0	0	1	0	0	0	1	0	2	3	5	0	0	3	5	5	5	5	5	5	5	5	5	5	5	5	5	5	5	5	5	5	5	5	5	1	1	2	35.5557
164	1	1	#NULL!	3	1	1	1	1	70	162	0	0	1	0	0	0	0	0	4	3	9	0	1	4	5	1	5	1	5	1	1	5	1	1	1	1	1	5	5	5	5	5	1	1	5	0	1	2	38.9479
202	1	2	#NULL!	5	1	1	1	1	50	150	0	0	1	0	0	0	0	0	2	2	#NULL!	#NULL!	#NULL!	1	5	2	3	4	5	3	1	5	2	1	2	2	1	2	2	2	1	1	1	5	5	0	1	2	39.2792
429	1	1	1	5	1	1	1	1	98	187	0	1	1	0	0	0	0	0	6	1	#NULL!	#NULL!	#NULL!	2	5	2	1	2	5	5	1	5	4	2	2	4	2	1	1	5	1	1	5	1	1	0	2	#NULL!	39.9965
519	1	2	1	4	1	1	1	1	80	154	0	0	1	0	0	0	0	0	1	2	#NULL!	#NULL!	#NULL!	2	5	1	1	1	5	1	1	5	1	4	2	1	1	5	1	1	1	1	1	1	1	0	2	#NULL!	40.963
600	1	2	1	4	1	1	1	1	69	165	0	0	1	0	0	0	0	0	2	2	#NULL!	#NULL!	#NULL!	3	5	5	5	3	5	5	5	3	5	3	3	3	3	5	5	3	3	3	3	3	3	1	2	#NULL!	42.1266
89	1	2	#NULL!	4	1	0	1	1	95	162	0	0	1	0	0	0	0	1	3	2	#NULL!	#NULL!	#NULL!	3	5	1	2	1	1	1	1	2	2	1	1	1	1	4	1	2	1	1	1	1	1	0	1	2	42.8439
167	1	1	#NULL!	3	1	1	1	1	53	158	1	1	0	0	0	0	0	0	2	2	#NULL!	#NULL!	#NULL!	2	5	2	1	1	5	2	1	1	3	2	2	1	1	2	3	5	5	4	5	5	3	0	2	#NULL!	43.386
186	1	1	#NULL!	2	0	#NULL!	1	1	59	165	0	0	1	0	0	1	0	1	3	3	14	0	0	3	5	5	5	5	5	5	1	5	3	2	1	5	2	2	5	5	3	1	5	1	5	1	1	1	44.1772
70	1	1	#NULL!	5	1	1	1	1	105	172	0	0	0	1	0	0	1	0	4	3	10	0	0	4	5	3	4	5	5	3	2	5	3	4	3	3	3	5	3	2	2	1	1	1	1	0	1	3	44.295
391	1	1	1	5	1	1	1	1	78	168	0	1	1	0	1	0	0	0	4	3	35	1	0	4	5	1	1	2	3	2	1	2	1	1	1	1	1	1	2	3	4	3	1	1	5	1	1	2	44.9794
55	1	1	1	5	1	1	1	1	138	180	0	1	1	1	1	0	1	0	5	3	8	1	0	3	5	4	3	3	3	3	2	3	2	2	2	2	2	3	3	3	2	3	3	2	4	1	2	2	47.8706
355	1	2	6	4	0	#NULL!	0	#NULL!	55	168	0	0	1	0	0	0	1	0	2	1	#NULL!	#NULL!	#NULL!	3	5	3	1	1	1	1	1	5	1	1	1	1	1	5	4	4	4	1	1	1	5	0	3	#NULL!	55.2245
517	1	1	2	5	1	1	1	1	72	175	0	0	0	0	0	0	1	0	6	1	#NULL!	#NULL!	#NULL!	2	5	3	1	1	1	1	1	5	5	1	1	1	5	2	1	1	1	2	1	5	1	1	1	2	56.3798
52	1	2	1	5	1	1	1	1	54	158	0	1	1	0	0	0	0	0	1	1	#NULL!	#NULL!	#NULL!	2	1	1	1	1	1	1	1	1	1	1	1	1	1	1	1	1	1	1	1	1	1	0	#NULL!	2	#NULL!
29	1	1	1	5	1	1	0	#NULL!	80	175	0	1	1	0	0	0	0	0	6	1	#NULL!	#NULL!	#NULL!	2	1	1	1	1	1	1	1	1	1	1	1	1	1	1	1	1	1	1	1	1	1	0	#NULL!	2	#NULL!
45	1	1	1	4	1	1	1	1	70	165	0	1	1	0	0	0	0	0	2	1	#NULL!	#NULL!	#NULL!	2	1	1	1	1	1	1	1	1	1	2	2	1	2	1	1	1	1	1	1	1	1	0	#NULL!	2	#NULL!
7800	1	2	2	5	1	1	1	1	54	168	0	1	1	0	0	0	0	0	6	1	#NULL!	#NULL!	#NULL!	2	1	1	1	1	1	1	1	1	1	2	1	1	1	1	1	1	1	1	1	1	1	0	2	#NULL!	#NULL!
51	1	2	#NULL!	3	0	#NULL!	0	#NULL!	79	152	0	1	1	0	1	0	0	0	1	2	#NULL!	#NULL!	#NULL!	1	1	1	2	2	1	1	1	1	1	1	1	1	1	1	1	1	1	1	1	2	1	0	3	#NULL!	#NULL!
36	1	1	1	4	1	0	0	#NULL!	72	170	0	1	1	0	0	0	0	0	6	1	#NULL!	#NULL!	#NULL!	1	1	1	1	1	1	1	1	1	1	1	1	1	1	1	1	1	1	1	1	1	1	0	#NULL!	2	#NULL!
510	1	2	1	4	1	1	1	1	70	153	0	1	1	1	1	0	0	0	2	3	8	0	0	1	1	1	1	1	1	1	1	2	1	1	1	1	1	1	1	1	1	1	1	1	1	0	2	#NULL!	#NULL!
676	1	1	4	1	1	1	1	1	84	175	0	1	1	0	0	0	1	0	2	1	#NULL!	#NULL!	#NULL!	3	1	1	1	1	1	1	1	1	1	1	1	1	1	1	1	1	1	1	1	1	1	0	2	#NULL!	#NULL!
30	1	2	6	2	1	1	1	1	74	157	0	1	1	0	0	0	0	0	1	2	#NULL!	#NULL!	#NULL!	2	1	1	1	2	1	1	1	1	1	1	1	1	1	1	1	1	1	1	1	1	1	0	#NULL!	2	#NULL!
101	1	1	2	4	1	1	1	1	76	176	0	1	1	0	0	0	0	0	2	1	#NULL!	#NULL!	#NULL!	2	1	1	1	1	1	1	1	1	2	1	1	1	1	1	1	1	1	1	1	1	1	0	2	#NULL!	#NULL!
9900	1	1	2	5	1	0	1	0	70	165	0	1	1	0	1	0	1	0	1	1	#NULL!	#NULL!	#NULL!	1	1	1	1	1	1	1	1	1	1	1	1	1	1	2	1	1	1	1	1	2	1	0	2	#NULL!	#NULL!
274	1	2	#NULL!	4	1	1	1	1	59	163	0	1	1	0	0	0	0	0	2	3	4	0	0	2	1	1	1	1	1	1	1	1	1	1	1	1	1	1	1	1	1	1	1	1	1	0	2	#NULL!	#NULL!
598	1	1	1	3	1	1	1	1	74	162	0	1	1	0	0	0	0	0	1	1	#NULL!	#NULL!	#NULL!	1	1	1	1	1	1	1	1	1	1	1	1	1	1	1	1	1	1	1	1	1	1	0	2	#NULL!	#NULL!
275	1	2	#NULL!	4	0	#NULL!	0	#NULL!	41	149	0	0	0	0	0	0	0	0	2	1	#NULL!	#NULL!	#NULL!	2	1	1	1	1	1	1	1	1	1	2	1	1	1	2	1	1	1	1	1	1	1	0	2	#NULL!	#NULL!
342	1	1	1	5	1	1	1	1	88	171	0	1	1	0	0	0	0	0	2	1	#NULL!	#NULL!	#NULL!	2	1	1	1	1	1	1	1	1	1	2	1	1	1	1	1	1	1	1	1	1	1	0	2	#NULL!	#NULL!
10000	1	1	2	2	1	1	1	1	85	177	0	1	1	0	0	0	1	0	2	1	#NULL!	#NULL!	#NULL!	2	1	1	1	1	1	1	1	1	2	1	1	1	1	1	1	1	1	1	1	2	1	0	2	#NULL!	#NULL!
80	1	2	1	4	1	1	1	1	56	154	0	1	1	0	0	0	0	0	2	1	#NULL!	#NULL!	#NULL!	3	1	1	1	1	1	1	1	1	1	1	1	1	1	1	1	1	1	1	1	1	1	0	#NULL!	2	#NULL!
89	1	2	1	3	1	0	0	#NULL!	56	157	0	1	1	0	0	0	0	0	1	1	#NULL!	#NULL!	#NULL!	3	1	2	1	1	2	2	1	1	1	2	1	1	1	1	1	3	2	2	1	1	1	0	#NULL!	2	#NULL!
85	1	1	1	4	1	1	1	1	78	171	1	1	1	0	0	0	0	0	1	2	#NULL!	#NULL!	#NULL!	2	1	1	1	1	1	1	1	1	3	1	1	1	1	1	1	1	1	1	1	1	1	1	#NULL!	2	#NULL!
3	1	1	1	4	1	1	1	1	78	172	0	1	1	0	0	0	0	0	1	1	#NULL!	#NULL!	#NULL!	1	1	1	1	1	1	1	1	1	1	1	1	1	1	1	1	1	1	1	1	1	1	0	#NULL!	2	#NULL!
107.0	1	2	3	3	0	#NULL!	0	#NULL!	57.8	165	0	1	1	0	0	0	0	0	1	1	#NULL!	#NULL!	#NULL!	1	1	1	1	1	1	1	1	1	1	1	1	1	1	1	1	1	1	1	1	1	1	0	3	#NULL!	19.3422
138.0	1	2	2	4	1	1	1	1	55	160	0	1	1	0	0	0	0	0	1	1	#NULL!	#NULL!	#NULL!	2	1	1	2	2	2	1	1	2	2	1	2	1	1	1	1	1	1	1	1	1	1	0	2	#NULL!	23.4654
367	1	2	1	3	1	1	1	1	51	153	0	1	1	0	0	0	0	0	1	2	#NULL!	#NULL!	#NULL!	2	1	1	1	1	1	1	1	1	1	1	1	1	1	1	1	1	1	1	1	1	1	0	2	#NULL!	24.2867
135	1	2	#NULL!	4	0	#NULL!	0	#NULL!	54	164	0	1	1	0	0	0	0	0	6	2	#NULL!	#NULL!	#NULL!	2	1	1	1	1	1	1	1	1	1	1	1	1	1	1	1	1	1	1	1	1	1	0	3	#NULL!	25.1327
206	1	2	#NULL!	4	1	0	0	#NULL!	53	153	0	1	1	0	0	0	0	0	2	2	#NULL!	#NULL!	#NULL!	3	1	1	1	1	1	1	1	1	1	1	1	1	1	1	1	1	1	1	1	1	1	0	3	#NULL!	26.08
384	1	1	1	4	1	1	1	1	53	167	0	1	1	0	0	0	0	0	6	1	#NULL!	#NULL!	#NULL!	1	1	1	1	1	1	1	1	1	1	1	1	1	1	1	1	1	1	1	1	1	1	0	2	#NULL!	26.0965
542	1	2	2	4	1	1	1	1	62	165	0	1	1	0	0	0	0	0	1	1	#NULL!	#NULL!	#NULL!	3	1	1	1	1	1	1	1	1	1	1	1	1	1	1	1	1	1	1	1	1	1	0	2	#NULL!	26.1676
110.0	1	2	2	4	1	1	1	1	58	155	0	1	1	0	0	0	0	0	2	1	#NULL!	#NULL!	#NULL!	2	1	1	1	1	1	1	1	1	1	2	1	1	1	1	1	1	1	1	1	1	1	0	2	#NULL!	26.2388
38	1	1	1	3	1	1	1	1	75	165	1	1	1	0	0	0	0	0	1	1	#NULL!	#NULL!	#NULL!	3	1	1	1	1	1	2	2	2	2	2	1	1	1	1	2	1	1	1	1	1	1	0	#NULL!	2	26.2881
1_47	1	2	2	4	1	1	1	1	73	158	0	1	1	0	0	0	0	0	2	1	#NULL!	#NULL!	#NULL!	2	1	1	1	1	1	1	1	1	1	1	1	1	1	1	1	1	1	1	1	1	1	0	2	#NULL!	26.3593
601	1	1	1	4	1	1	1	1	70	172	0	1	1	0	0	0	0	0	1	2	#NULL!	#NULL!	#NULL!	2	1	1	1	1	1	1	1	1	1	1	1	1	1	1	1	1	1	1	1	1	1	1	1	3	26.7672
364	1	2	1	4	1	1	1	1	50	155	0	1	1	0	0	0	0	0	1	1	#NULL!	#NULL!	#NULL!	1	1	1	1	1	1	1	1	1	1	1	1	1	1	1	1	1	1	1	1	1	1	0	2	#NULL!	27.0109
193	1	2	#NULL!	3	1	1	1	1	43	156	0	1	1	0	0	0	0	0	6	1	#NULL!	#NULL!	#NULL!	1	1	1	1	1	1	1	1	1	1	1	1	1	1	1	1	1	1	1	1	1	1	0	2	#NULL!	27.0793
484	1	1	2	4	1	1	0	#NULL!	78	178	0	1	1	0	0	0	0	0	2	1	#NULL!	#NULL!	#NULL!	2	1	1	1	1	1	2	1	1	1	1	1	1	1	1	1	1	1	1	1	1	1	0	2	#NULL!	27.1889
1_62	1	2	2	5	1	1	1	1	54.5	158	0	1	1	0	0	0	0	0	1	2	#NULL!	#NULL!	#NULL!	1	1	1	1	1	1	1	1	1	1	1	1	1	1	1	1	1	1	1	1	1	1	0	2	#NULL!	27.4435
604	1	2	1	4	1	1	1	1	79	155	0	0	1	0	0	0	0	0	2	3	3	0	0	2	1	1	3	3	1	1	1	3	1	1	1	1	1	1	1	2	3	3	1	1	1	0	2	#NULL!	27.8405
53	1	2	1	4	1	1	0	#NULL!	70	170	0	1	1	0	0	0	0	0	2	1	#NULL!	#NULL!	#NULL!	2	1	1	1	1	2	2	1	1	1	1	1	1	1	1	2	1	1	1	1	1	1	0	#NULL!	2	27.8651
441	1	2	1	3	1	1	1	1	47	155	0	1	1	0	0	0	1	0	2	1	#NULL!	#NULL!	#NULL!	2	1	1	1	1	1	1	1	2	1	1	1	1	1	1	1	1	1	1	1	1	1	0	2	#NULL!	27.9117
130.0	1	1	2	4	1	1	1	1	85	162	0	1	1	0	0	0	0	0	1	1	#NULL!	#NULL!	#NULL!	2	1	1	1	1	1	2	1	1	2	1	1	1	1	1	1	1	1	1	1	1	1	0	2	#NULL!	28.2101
374	1	1	1	5	1	1	1	1	77	175	0	1	1	0	0	0	0	0	2	2	#NULL!	#NULL!	#NULL!	2	1	1	3	1	1	1	1	3	1	1	1	1	1	1	1	1	3	1	3	1	1	0	2	#NULL!	28.3032
37	1	1	1	4	1	1	1	1	104	178	1	1	1	0	0	0	0	0	6	1	#NULL!	#NULL!	#NULL!	1	1	1	1	1	1	1	1	1	1	1	1	1	1	1	1	1	1	1	1	1	1	0	#NULL!	2	28.5441
575	1	2	1	4	1	1	1	1	46	158	0	1	1	0	0	0	0	0	2	3	5	0	0	2	1	1	1	1	1	1	1	1	1	2	1	1	1	1	1	1	1	1	1	1	1	0	2	#NULL!	28.6016
24	1	1	6	3	1	1	1	1	92	172	0	1	1	0	0	0	0	0	6	1	#NULL!	#NULL!	#NULL!	2	1	1	1	1	2	1	1	2	1	1	1	1	1	1	1	1	1	1	1	1	1	0	#NULL!	2	28.6947
233	1	1	#NULL!	4	1	1	1	0	71	178	0	1	1	0	0	0	0	0	1	1	#NULL!	#NULL!	#NULL!	1	1	1	1	1	1	1	1	1	1	1	1	1	1	1	1	1	1	1	1	1	1	0	2	#NULL!	28.8179
8100	1	1	2	4	1	1	1	1	74	179	0	1	1	0	0	0	0	0	2	1	#NULL!	#NULL!	#NULL!	2	1	1	1	1	1	1	1	1	1	2	1	1	1	1	1	1	1	1	1	1	1	0	2	#NULL!	29.2203
467	1	2	1	3	1	1	1	1	65	159	0	1	0	0	0	0	0	0	1	2	#NULL!	#NULL!	#NULL!	2	1	1	1	1	1	1	1	1	1	1	1	1	1	1	1	1	1	1	1	1	1	0	2	#NULL!	29.475
31	1	2	1	4	1	1	1	1	40	151	0	1	1	0	0	0	0	0	2	3	9	0	0	2	1	1	1	1	1	1	1	1	3	1	1	1	1	1	1	1	1	1	1	1	1	0	#NULL!	2	29.5242
388	1	1	1	4	1	1	1	1	80	170	0	1	1	0	0	0	0	0	1	1	#NULL!	#NULL!	#NULL!	1	1	1	1	1	1	1	1	1	1	1	1	1	1	1	1	1	1	1	1	1	1	0	2	#NULL!	29.7159
40	1	2	#NULL!	3	1	1	1	1	85	163	0	1	1	0	0	0	0	0	2	2	#NULL!	#NULL!	#NULL!	2	1	1	1	1	1	1	1	1	1	1	1	1	1	1	1	1	1	1	1	3	1	0	2	#NULL!	29.924
256	1	1	#NULL!	4	1	1	1	1	81	161	0	1	1	0	0	0	0	0	1	2	#NULL!	#NULL!	#NULL!	2	1	1	2	2	1	2	2	1	2	2	2	1	2	1	1	1	1	1	1	1	1	0	2	#NULL!	30.2361
9700	1	1	2	3	0	#NULL!	1	1	71	170	0	1	1	0	0	0	0	0	6	1	#NULL!	#NULL!	#NULL!	1	1	1	1	1	1	1	1	1	1	1	1	1	1	1	1	1	1	1	1	1	1	0	2	#NULL!	30.5236
8900	1	1	2	4	1	1	1	1	86	168	0	1	1	0	0	0	0	0	1	3	11	0	0	2	1	1	2	2	2	1	1	2	1	2	1	1	1	1	1	1	1	1	1	1	1	0	2	#NULL!	30.529
141	1	1	#NULL!	4	1	1	1	1	60	170	0	1	1	0	0	0	0	0	1	3	3	0	0	1	1	1	2	2	1	1	1	1	2	2	2	1	1	2	1	1	1	1	1	1	1	0	2	#NULL!	30.6002
425	1	1	1	4	0	#NULL!	0	#NULL!	74	180	0	0	1	0	0	0	0	0	2	1	#NULL!	#NULL!	#NULL!	3	1	1	2	1	2	1	1	1	1	2	1	1	1	2	1	1	2	2	1	1	1	0	2	#NULL!	30.8795
178	1	1	#NULL!	4	1	1	1	1	105	183	1	1	1	0	0	0	1	0	6	1	#NULL!	#NULL!	#NULL!	3	1	1	2	2	1	1	1	1	1	1	1	1	1	1	1	1	2	1	1	2	1	0	2	#NULL!	31.4052
93	1	2	#NULL!	3	1	1	1	1	55	150	0	1	1	0	0	0	0	0	2	1	#NULL!	#NULL!	#NULL!	2	1	1	1	1	1	1	1	1	1	1	1	1	1	1	1	1	1	1	1	1	1	1	1	3	31.8706
483	1	1	2	4	1	1	1	1	80	170	0	1	1	0	0	0	0	0	6	1	#NULL!	#NULL!	#NULL!	2	1	1	1	1	1	1	1	1	1	2	1	1	1	1	1	1	1	1	1	1	1	0	2	#NULL!	32.0978
152	1	2	#NULL!	4	1	1	1	1	65	160	0	1	1	0	0	0	0	0	1	3	2	0	0	2	1	1	1	1	1	1	1	1	1	1	1	1	1	1	1	1	1	1	1	1	1	0	2	#NULL!	32.5085
341	1	2	1	3	1	1	1	1	70	165	0	1	1	0	0	0	0	0	1	2	#NULL!	#NULL!	#NULL!	1	1	1	1	1	1	1	1	1	1	1	1	1	1	1	1	1	1	1	1	1	1	0	2	#NULL!	32.911
532	1	2	1	5	1	1	1	1	49	158	0	1	1	0	0	0	0	0	2	1	#NULL!	#NULL!	#NULL!	3	1	1	1	1	1	1	1	1	2	1	1	1	1	1	1	1	1	1	1	1	1	0	2	#NULL!	33.0588
8500	1	1	2	4	1	1	1	1	65.5	159	0	1	1	0	0	0	0	0	2	2	#NULL!	#NULL!	#NULL!	2	1	1	2	2	2	1	1	1	1	1	1	1	1	1	1	1	1	1	1	1	1	0	2	#NULL!	33.0971
322	1	1	2	4	1	1	1	1	93	178	1	1	1	0	0	0	0	0	1	1	#NULL!	#NULL!	#NULL!	#NULL!	1	1	1	1	1	1	1	1	1	1	1	1	1	1	1	1	1	1	1	1	1	0	2	#NULL!	33.0999
40	1	1	1	2	1	1	1	1	83	170	0	1	1	0	0	0	0	0	6	1	#NULL!	#NULL!	#NULL!	1	1	1	1	1	1	1	1	1	1	1	1	1	1	1	1	1	1	1	1	1	1	0	#NULL!	2	33.1108
212	1	2	#NULL!	4	1	1	1	1	74	160	0	1	1	0	0	0	0	0	2	1	#NULL!	#NULL!	#NULL!	2	1	1	1	1	1	2	1	1	2	2	2	1	1	1	1	1	1	1	1	1	1	1	2	#NULL!	33.2121
515	1	2	2	4	1	1	1	1	46	164	0	1	1	0	0	0	0	0	6	1	#NULL!	#NULL!	#NULL!	1	1	1	1	1	1	1	1	1	1	1	1	1	1	1	1	1	1	1	1	1	1	0	2	#NULL!	33.3874
356	1	2	2	4	1	1	1	1	45	164	0	1	1	0	0	0	0	0	6	1	#NULL!	#NULL!	#NULL!	2	1	1	1	1	1	1	1	1	1	1	1	1	1	1	1	1	1	1	1	1	1	0	2	#NULL!	33.3874
237	1	1	#NULL!	3	1	1	1	1	80	170	0	1	1	0	0	0	0	0	1	1	#NULL!	#NULL!	#NULL!	2	1	1	1	1	1	1	1	1	1	1	1	1	1	1	1	1	1	1	1	1	1	0	2	#NULL!	33.4531
426	1	2	2	4	1	1	1	1	57	160	0	0	1	0	0	0	0	0	1	1	#NULL!	#NULL!	#NULL!	2	1	1	1	1	1	1	1	1	1	1	1	1	1	1	1	1	1	1	1	1	1	0	2	#NULL!	33.5188
116.0	1	1	2	2	1	1	1	1	65	170	0	1	0	1	1	0	1	0	1	1	#NULL!	#NULL!	#NULL!	1	1	1	1	1	1	1	1	1	1	1	1	1	1	1	1	1	1	1	1	1	1	0	2	#NULL!	33.6475
328	1	1	1	5	1	1	1	1	85	173	0	1	1	0	0	0	0	0	1	3	3	0	0	1	1	1	1	1	1	1	1	1	1	1	1	1	1	1	1	1	1	1	1	1	1	0	2	#NULL!	33.9404
148.0	1	2	2	4	1	1	1	1	59	168	0	1	1	0	0	0	0	0	2	1	#NULL!	#NULL!	#NULL!	2	1	1	1	1	1	1	1	1	1	1	1	1	1	1	1	1	1	1	1	1	1	0	2	#NULL!	34.0663
236	1	2	#NULL!	5	1	1	1	1	69.5	156	0	1	1	0	0	0	0	0	1	2	#NULL!	#NULL!	#NULL!	2	1	1	1	1	1	1	1	1	1	1	1	1	1	1	1	1	1	1	1	1	1	0	2	#NULL!	34.3128
1_33	1	1	2	4	1	1	1	1	75	173	0	1	1	0	0	0	0	0	6	2	#NULL!	#NULL!	#NULL!	2	1	1	1	1	1	1	1	1	2	1	1	1	1	1	1	1	1	1	1	1	1	0	2	#NULL!	34.9534
90	1	2	#NULL!	3	1	1	1	1	74	155	0	1	1	0	0	0	0	0	5	2	#NULL!	#NULL!	#NULL!	2	1	2	1	1	1	1	1	1	1	2	2	1	1	1	1	1	1	1	1	1	1	0	2	#NULL!	35.1095
480	1	2	1	5	1	1	1	1	79	162	0	1	1	0	0	0	0	0	2	3	8	0	0	2	1	1	1	1	1	1	1	1	1	2	1	1	1	1	1	1	1	1	1	1	1	0	2	#NULL!	35.2108
118.0	1	2	2	4	1	1	1	1	53.3	158	0	1	1	0	0	0	0	0	2	1	#NULL!	#NULL!	#NULL!	2	1	1	1	1	1	1	1	2	1	1	1	1	1	2	2	1	1	1	1	1	2	0	2	#NULL!	35.2162
115.0	1	2	2	4	1	1	1	1	53.3	158	0	1	1	0	0	0	0	0	2	1	#NULL!	#NULL!	#NULL!	2	1	1	1	1	1	1	1	1	1	1	1	1	1	2	1	1	1	1	1	1	2	0	2	#NULL!	35.2162
142	1	1	#NULL!	2	1	1	1	1	67	176	0	1	1	0	0	0	0	0	1	2	#NULL!	#NULL!	#NULL!	3	1	1	2	1	1	1	2	2	3	1	2	1	1	1	1	2	2	1	1	3	1	0	1	2	35.4462
652	1	2	1	3	1	1	1	1	94	165	0	1	1	0	0	0	0	0	1	3	10	0	0	1	1	1	1	1	1	1	1	1	1	1	1	1	1	1	1	1	1	1	1	1	1	0	2	#NULL!	35.4517
67	1	2	1	4	1	1	1	1	48	151	0	1	1	0	0	0	0	0	6	1	#NULL!	#NULL!	#NULL!	3	1	1	3	1	2	1	1	1	1	2	1	1	1	1	1	1	1	1	1	1	1	1	#NULL!	2	35.5393
539	1	2	1	2	1	1	1	1	65	151	0	1	1	0	0	0	0	0	1	1	#NULL!	#NULL!	#NULL!	2	1	1	3	3	1	1	1	1	1	1	1	1	1	1	1	1	1	1	1	1	1	0	2	#NULL!	35.5859
117.0	1	1	2	4	1	1	1	1	69	165	0	1	1	0	1	0	0	0	1	1	#NULL!	#NULL!	#NULL!	1	1	1	1	1	1	1	1	1	1	1	1	1	1	1	1	1	1	1	1	1	1	0	2	#NULL!	36.0841
471	1	2	2	4	1	1	1	1	78	158	0	1	1	0	1	0	0	0	2	1	#NULL!	#NULL!	#NULL!	2	1	1	1	1	1	1	1	2	2	1	1	1	2	2	1	1	1	1	1	2	1	0	2	#NULL!	36.295
9200	1	1	2	2	1	1	1	1	70	180	1	1	1	0	0	0	0	0	6	1	#NULL!	#NULL!	#NULL!	2	1	1	1	1	1	1	1	1	1	3	1	1	1	1	1	1	1	1	1	1	1	0	2	#NULL!	36.6564
7700	1	1	2	4	1	1	1	1	80	174	0	1	1	0	0	0	0	0	2	1	#NULL!	#NULL!	#NULL!	2	1	1	1	1	1	1	1	1	1	2	1	1	1	1	1	1	1	1	1	1	1	0	2	#NULL!	36.7932
357	1	2	2	5	1	1	1	1	58	154	0	1	1	0	0	0	0	0	2	1	#NULL!	#NULL!	#NULL!	2	1	1	1	1	1	1	1	1	2	1	1	1	1	1	1	1	1	1	1	1	1	0	2	#NULL!	37.4284
137	1	2	#NULL!	5	1	1	1	1	81	156	0	1	1	0	0	0	0	0	2	1	#NULL!	#NULL!	#NULL!	2	1	1	1	1	1	1	1	1	2	1	1	1	1	2	1	1	1	1	1	1	1	0	2	#NULL!	37.6748
131	1	1	#NULL!	2	1	1	1	1	98	176	1	1	1	0	0	0	0	0	1	2	#NULL!	#NULL!	#NULL!	2	1	1	1	1	1	1	1	1	2	1	1	1	1	1	1	1	1	1	1	1	1	0	2	#NULL!	37.7049
7400	1	2	2	3	1	1	1	1	75	163	0	1	1	0	0	0	0	0	1	1	#NULL!	#NULL!	#NULL!	1	1	1	2	1	1	1	1	1	1	1	1	1	1	1	1	1	1	1	1	1	1	0	2	#NULL!	37.913
69	1	1	#NULL!	3	1	1	1	1	85	165	0	1	1	0	0	0	0	0	1	1	#NULL!	#NULL!	#NULL!	1	1	1	1	1	3	1	1	1	1	1	1	1	1	1	1	1	1	1	1	2	1	0	2	#NULL!	38.4661
590	1	2	1	3	1	1	1	1	60	162	0	1	1	0	0	0	0	0	1	3	5	0	0	2	1	1	1	1	1	1	1	1	1	2	1	1	1	1	1	1	1	1	1	1	1	0	2	#NULL!	38.5154
81	1	1	1	2	1	1	1	1	72	164	0	1	1	0	0	0	0	0	1	1	#NULL!	#NULL!	#NULL!	2	1	1	1	1	1	1	1	1	1	1	1	1	1	1	1	1	1	1	1	1	1	0	#NULL!	2	38.6878
161	1	2	#NULL!	3	1	1	0	#NULL!	65	157	0	1	1	0	0	0	0	0	3	2	#NULL!	#NULL!	#NULL!	2	1	1	1	1	1	1	1	1	1	1	1	1	1	1	1	1	1	1	1	1	1	0	2	#NULL!	38.8138
386	1	2	2	4	1	1	1	1	65	160	0	1	1	0	0	0	0	0	2	1	#NULL!	#NULL!	#NULL!	2	1	1	1	1	1	1	1	1	1	2	1	1	1	1	1	1	1	1	1	1	1	0	2	#NULL!	38.8658
464	1	1	1	5	1	1	1	1	72	168	1	1	1	0	0	0	1	0	2	1	#NULL!	#NULL!	#NULL!	2	1	1	2	2	1	2	1	1	1	2	1	1	1	1	1	1	1	1	2	1	1	1	2	#NULL!	39.0109
134.0	1	2	2	2	1	1	1	1	45	155	0	1	1	0	0	0	0	0	1	2	#NULL!	#NULL!	#NULL!	1	1	1	1	1	1	1	1	1	1	1	1	1	1	1	1	1	1	1	1	1	1	0	2	#NULL!	39.26
111	1	1	#NULL!	2	1	1	1	1	60	186	1	1	1	0	0	0	0	0	6	2	#NULL!	#NULL!	#NULL!	1	1	1	1	1	1	1	1	1	1	1	1	1	1	1	1	1	1	1	1	1	1	0	2	#NULL!	39.731
217	1	2	#NULL!	4	1	1	1	1	84	165	0	1	1	0	0	0	0	0	1	1	#NULL!	#NULL!	#NULL!	1	1	1	1	1	1	1	1	1	1	1	1	1	1	2	1	1	1	1	2	1	1	1	2	#NULL!	39.7912
264	1	1	#NULL!	4	1	1	1	1	92	172	0	1	1	0	0	0	0	0	1	1	#NULL!	#NULL!	#NULL!	#NULL!	1	1	1	1	1	1	1	1	1	1	1	1	1	1	1	1	1	1	1	1	1	0	2	#NULL!	40.0787
6500	1	1	2	3	1	1	1	1	62	168	0	1	1	0	0	0	0	0	6	1	#NULL!	#NULL!	#NULL!	3	1	1	1	1	1	1	1	1	1	1	1	1	1	1	1	1	1	1	1	1	1	0	2	#NULL!	40.2511
136	1	2	#NULL!	5	1	1	1	1	56.8	158	0	1	1	0	0	0	1	0	1	2	#NULL!	#NULL!	#NULL!	2	1	1	1	1	1	1	1	1	1	1	1	1	1	1	1	1	1	1	1	1	1	0	2	#NULL!	40.9603
19	1	2	#NULL!	4	1	1	1	1	67	150	0	1	1	0	0	0	0	0	6	1	#NULL!	#NULL!	#NULL!	1	1	1	1	1	1	2	1	2	1	1	1	1	1	1	1	1	1	1	1	1	1	0	2	#NULL!	41.1984
95	1	2	#NULL!	5	1	1	1	1	85	156	0	1	1	0	0	0	0	0	2	2	#NULL!	#NULL!	#NULL!	3	1	1	1	1	1	1	1	1	1	1	1	1	1	1	1	1	1	1	1	1	1	0	2	#NULL!	41.516
1_29	1	1	2	1	0	#NULL!	1	1	65	170	1	1	1	0	0	0	0	0	1	1	#NULL!	#NULL!	#NULL!	1	1	1	1	1	1	1	1	1	1	1	1	1	1	1	1	1	1	1	1	1	1	0	2	#NULL!	41.59
1_34	1	1	2	1	0	#NULL!	0	#NULL!	70	170	0	0	0	0	0	0	0	0	6	1	#NULL!	#NULL!	#NULL!	1	1	1	1	1	1	1	1	1	1	1	1	1	1	1	1	1	1	1	1	1	1	0	2	#NULL!	41.59
352	1	2	2	3	1	1	0	#NULL!	60	167	0	1	1	0	0	0	0	0	2	1	#NULL!	#NULL!	#NULL!	2	1	1	2	1	2	1	1	2	1	2	1	1	1	1	2	2	2	1	1	1	1	0	2	#NULL!	41.683
383	1	1	2	4	1	1	1	1	81	173	0	1	1	0	0	0	0	0	2	1	#NULL!	#NULL!	#NULL!	2	1	2	2	1	2	2	1	2	1	1	1	1	1	1	1	2	2	1	1	1	1	0	2	#NULL!	42.3018
503	1	2	1	4	1	1	1	1	82.5	168	0	1	1	0	0	0	1	0	2	3	4	0	0	3	1	1	1	1	1	1	1	1	3	1	1	1	1	1	1	1	1	1	1	1	1	0	2	#NULL!	42.5318
427	1	2	2	4	1	1	1	1	50	155	0	1	1	0	0	0	1	0	2	1	#NULL!	#NULL!	#NULL!	2	1	1	1	1	1	1	1	1	2	1	1	1	1	1	1	1	1	1	1	1	1	0	2	#NULL!	43.3121
620	1	2	2	4	0	#NULL!	0	#NULL!	49	158	0	1	1	0	0	0	0	0	1	1	#NULL!	#NULL!	#NULL!	2	1	1	1	1	1	1	1	1	1	3	1	1	1	1	1	1	1	1	1	1	1	0	3	#NULL!	43.616
9800	1	1	6	3	1	0	1	1	#NULL!	#NULL!	0	1	1	0	0	0	0	0	2	1	#NULL!	#NULL!	#NULL!	2	1	1	1	1	1	1	1	1	1	1	1	1	1	1	1	1	1	1	1	1	1	0	1	3	44.3333
100.0	1	1	2	2	1	1	1	1	85	177	0	1	1	0	0	0	1	0	2	1	#NULL!	#NULL!	#NULL!	2	1	1	1	1	1	1	1	1	2	1	1	1	1	1	1	1	1	1	1	2	1	0	2	#NULL!	44.4893
423	1	2	1	3	1	1	1	1	83	160	0	1	1	0	0	0	0	0	2	1	#NULL!	#NULL!	#NULL!	2	1	1	1	1	1	1	1	1	2	1	1	1	1	1	1	1	1	1	1	1	1	0	2	#NULL!	44.6153
249	1	2	#NULL!	2	1	1	1	1	53.5	147	0	0	0	0	0	0	0	0	2	1	#NULL!	#NULL!	#NULL!	3	1	2	1	1	1	2	1	2	1	1	1	2	1	2	2	1	1	2	2	2	1	0	1	3	44.6947
577	1	1	1	5	1	1	1	1	83	180	0	1	1	0	0	0	0	0	2	2	#NULL!	#NULL!	#NULL!	2	1	1	1	1	1	1	1	1	1	3	1	1	1	1	1	1	1	1	1	1	1	0	2	#NULL!	44.8507
390	1	1	2	2	1	1	1	1	66	178	1	1	1	0	0	0	0	0	1	1	#NULL!	#NULL!	#NULL!	2	1	1	1	1	1	1	1	1	1	1	1	1	1	2	1	1	1	1	1	1	1	0	2	#NULL!	45.7953
599	1	1	1	5	1	1	0	#NULL!	90	164	0	1	1	0	0	0	1	0	6	1	#NULL!	#NULL!	#NULL!	1	1	1	1	1	1	1	1	1	1	1	1	1	1	1	1	1	1	1	1	1	1	0	3	#NULL!	45.8008
154.0	1	2	2	4	1	1	1	1	47	165	0	0	1	0	0	0	0	0	2	1	#NULL!	#NULL!	#NULL!	2	1	1	1	1	1	1	1	1	3	1	1	2	1	1	1	1	1	1	2	2	3	0	2	#NULL!	46.6221
581	1	2	1	5	1	1	1	1	46	149	0	1	1	0	0	0	0	0	2	1	#NULL!	#NULL!	#NULL!	2	1	1	1	1	1	1	1	1	2	1	1	1	2	3	1	1	1	1	1	1	1	0	1	2	46.6303
446	1	1	1	4	1	1	1	1	88	180	0	1	1	0	0	0	0	0	2	1	#NULL!	#NULL!	#NULL!	2	1	1	1	1	1	1	1	2	1	1	1	1	1	1	1	1	1	1	2	1	1	1	2	#NULL!	46.9479
148	1	1	#NULL!	4	1	1	1	1	71	175	1	1	1	0	0	0	0	0	1	1	#NULL!	#NULL!	#NULL!	2	1	1	1	1	1	1	1	1	1	1	1	1	1	1	1	1	1	1	1	1	1	0	2	#NULL!	47.1122
452	1	2	1	4	0	#NULL!	0	#NULL!	44	142	0	1	1	0	0	0	0	0	1	1	#NULL!	#NULL!	#NULL!	2	1	1	1	1	1	1	1	1	1	1	1	1	1	1	1	1	1	1	1	1	1	0	3	#NULL!	47.1779
56	1	2	#NULL!	5	1	1	1	1	50	156	0	1	1	0	0	0	0	0	1	1	#NULL!	#NULL!	#NULL!	3	1	1	1	1	1	1	1	1	1	1	1	1	1	1	1	1	1	1	1	1	1	0	2	#NULL!	47.3039
443	1	1	1	5	0	#NULL!	0	#NULL!	105	171	0	1	1	0	0	0	0	0	2	1	#NULL!	#NULL!	#NULL!	3	1	1	1	1	1	1	1	1	1	1	1	1	1	1	1	2	2	1	1	1	1	0	3	#NULL!	47.449
39	1	2	#NULL!	5	1	1	1	1	62	160	0	1	1	0	0	0	0	0	2	1	#NULL!	#NULL!	#NULL!	3	1	1	1	1	1	1	1	1	2	1	1	1	1	1	1	1	1	1	1	1	2	0	2	#NULL!	47.5557
131.0	1	1	2	5	1	1	1	1	68	173	0	1	1	0	1	0	0	0	1	1	#NULL!	#NULL!	#NULL!	2	1	1	1	1	1	1	1	1	1	1	1	1	1	1	1	1	1	1	1	1	1	0	2	#NULL!	47.5995
597	1	1	1	5	1	1	1	1	84	168	0	1	1	0	0	0	0	0	6	1	#NULL!	#NULL!	#NULL!	1	1	1	1	1	1	1	1	1	1	1	1	1	1	1	1	1	1	1	1	1	1	0	2	#NULL!	49.6913
208	1	1	#NULL!	2	1	1	1	1	75	163	0	0	1	0	0	0	0	0	3	1	#NULL!	#NULL!	#NULL!	3	1	2	1	2	1	1	1	2	1	2	2	1	1	1	1	1	1	1	2	2	1	0	2	#NULL!	51.2381
493	1	1	2	5	1	1	1	1	57	165	0	1	1	0	0	0	1	0	2	1	#NULL!	#NULL!	#NULL!	2	1	1	1	1	1	1	1	1	1	1	1	1	1	1	1	1	1	1	1	1	1	0	2	#NULL!	51.5475
442	1	2	1	4	1	1	1	1	58	156	0	1	1	0	0	0	0	0	1	1	#NULL!	#NULL!	#NULL!	2	1	1	1	1	1	1	1	1	2	1	1	1	1	1	1	1	1	1	1	1	1	1	2	#NULL!	51.6652
57	1	1	1	2	1	0	1	0	68	163	0	1	1	0	1	0	0	0	1	2	#NULL!	#NULL!	#NULL!	1	1	1	1	1	1	1	1	1	1	1	1	1	1	1	1	1	1	1	1	1	1	0	#NULL!	2	52.0349
392	1	2	2	3	1	1	1	1	61	157	0	1	1	0	0	0	1	0	2	1	#NULL!	#NULL!	#NULL!	2	1	1	1	1	1	1	1	1	1	1	1	1	1	1	1	1	1	1	1	1	1	0	2	#NULL!	52.2977
551	1	2	1	5	1	1	1	1	58	163	0	1	1	0	0	0	0	0	1	3	8	0	0	1	1	1	1	1	1	1	1	1	1	1	1	1	1	1	1	1	1	1	1	1	1	0	2	#NULL!	52.6564
9300	1	1	2	2	1	1	1	1	75	168	0	1	1	0	0	0	0	0	2	1	#NULL!	#NULL!	#NULL!	2	1	1	1	1	1	1	1	1	1	1	1	1	1	1	1	1	1	1	1	1	1	0	2	#NULL!	52.9876
145.0	1	2	2	4	1	1	1	1	59	160	0	1	1	0	0	1	0	0	2	1	#NULL!	#NULL!	#NULL!	3	1	1	1	1	1	1	1	1	1	1	1	1	1	1	1	1	1	1	1	1	1	0	2	#NULL!	53.5407
279	1	2	#NULL!	4	1	1	1	1	55	167	0	1	1	0	0	0	0	0	1	1	#NULL!	#NULL!	#NULL!	2	1	1	1	1	1	1	1	1	1	1	1	1	1	1	1	1	1	1	1	1	1	0	2	#NULL!	54.6851
194	1	1	#NULL!	4	1	0	1	0	100	180	0	1	1	0	0	0	0	0	4	3	17	1	0	4	1	1	1	1	1	1	1	2	1	1	1	1	1	2	1	1	1	1	1	1	1	0	2	#NULL!	56.1334
337	1	1	3	3	1	1	1	1	101	161	0	1	1	0	1	1	1	0	6	3	14	0	0	2	1	1	1	1	1	1	1	1	1	2	1	1	1	1	1	1	1	1	1	1	1	0	2	#NULL!	56.7494
190	1	1	#NULL!	4	1	1	1	1	75	165	1	1	1	0	0	0	0	0	1	3	5	0	0	1	1	1	1	1	1	1	1	1	1	1	1	1	1	1	1	1	1	1	1	1	1	0	2	#NULL!	57.1218
675	1	2	3	5	1	1	1	1	59	166	0	1	1	0	0	0	0	0	2	1	#NULL!	#NULL!	#NULL!	3	1	1	1	1	1	1	1	1	1	1	1	1	1	1	1	1	1	1	1	1	1	0	2	#NULL!	58.0171
430	1	2	2	3	0	#NULL!	0	#NULL!	54	168	0	1	1	0	0	0	0	0	2	1	#NULL!	#NULL!	#NULL!	2	1	1	1	1	1	1	1	1	1	1	1	1	1	1	1	1	1	1	1	1	1	0	3	#NULL!	61.6064
205	1	1	#NULL!	2	1	1	1	1	77.5	176	0	1	1	0	0	0	1	0	3	3	10	0	0	3	1	1	1	1	1	1	1	1	1	1	1	1	1	1	1	1	1	1	1	1	1	0	2	#NULL!	63.0602
43	1	1	3	1	1	1	1	1	70	160	0	1	1	0	0	0	1	0	2	1	#NULL!	#NULL!	#NULL!	3	1	1	1	1	1	1	1	1	1	1	1	1	1	1	1	1	1	1	1	1	1	0	#NULL!	2	63.6899
257	1	2	#NULL!	5	0	#NULL!	1	0	56.8	158	0	1	1	0	0	0	0	0	3	2	#NULL!	#NULL!	#NULL!	2	1	2	2	2	1	1	1	1	2	1	1	1	1	1	1	1	1	1	1	1	1	0	3	#NULL!	63.6954
8800	1	1	2	2	1	1	0	#NULL!	70	165	0	1	1	0	0	0	1	0	4	3	12	0	0	4	1	1	1	1	1	1	1	1	1	1	1	1	1	1	1	1	1	1	1	1	1	0	2	#NULL!	65.0944
487	1	1	1	4	0	#NULL!	0	#NULL!	79	173	1	0	1	0	0	0	0	0	1	2	#NULL!	#NULL!	#NULL!	1	1	1	1	1	1	1	1	1	2	3	1	1	1	1	1	1	1	1	1	2	1	0	3	#NULL!	65.1327
283	1	1	#NULL!	2	0	#NULL!	0	#NULL!	63	165	0	1	1	1	0	0	0	0	5	3	21	1	1	1	1	1	1	1	2	1	1	1	2	2	1	2	1	1	1	2	1	1	1	2	1	0	2	#NULL!	66.9151
513	1	2	1	5	0	#NULL!	0	#NULL!	50	154	0	1	1	0	0	0	1	0	1	2	#NULL!	#NULL!	#NULL!	2	1	1	1	1	1	1	1	1	1	3	2	1	1	1	1	1	1	1	1	3	1	0	2	#NULL!	68.221
469	1	2	1	4	0	#NULL!	0	#NULL!	112	#NULL!	0	1	1	1	1	0	1	0	3	2	#NULL!	#NULL!	#NULL!	2	1	1	1	1	1	1	1	1	1	1	1	1	1	2	1	1	1	1	1	1	1	1	2	#NULL!	68.3798
30	1	2	#NULL!	2	0	#NULL!	0	#NULL!	65	130	0	0	1	1	1	0	1	0	3	3	2	0	0	2	1	2	1	2	1	1	1	1	3	1	3	1	1	2	1	1	1	1	1	2	1	1	2	#NULL!	75.323
402	1	1	5	4	1	1	1	1	86	163	0	0	1	0	1	0	0	0	4	2	#NULL!	#NULL!	#NULL!	4	2	2	1	1	2	1	1	2	1	2	2	1	1	2	2	1	1	1	1	2	1	0	1	3	#NULL!
405	1	2	6	2	0	#NULL!	0	#NULL!	50	156	0	0	0	0	1	0	1	0	2	2	#NULL!	#NULL!	#NULL!	2	2	2	2	2	2	1	1	2	2	1	1	1	1	1	1	1	1	1	1	1	2	1	1	2	#NULL!
175	1	2	#NULL!	2	1	1	1	1	58	152	0	0	1	0	0	0	0	0	3	1	#NULL!	#NULL!	#NULL!	3	2	1	2	2	2	2	1	2	1	2	1	1	1	2	2	2	2	2	1	1	2	0	1	3	#NULL!
644	1	1	2	5	1	1	1	1	80	170	0	1	1	0	0	0	0	0	2	1	#NULL!	#NULL!	#NULL!	3	2	2	2	2	2	2	2	2	2	1	1	1	1	1	2	2	1	1	1	2	2	1	1	2	#NULL!
666	1	2	1	4	1	1	1	1	104	169	0	0	1	0	0	0	0	0	2	2	#NULL!	#NULL!	#NULL!	3	2	2	2	2	2	2	1	2	2	2	2	1	1	1	2	2	1	2	1	1	2	0	1	3	#NULL!
654	1	2	1	3	1	1	1	1	66	167	0	0	1	0	1	0	0	0	2	2	#NULL!	#NULL!	#NULL!	3	2	1	1	2	2	1	1	2	3	1	1	1	1	2	2	1	1	1	2	2	1	1	1	3	#NULL!
660	1	2	1	3	1	1	1	1	125	161	0	0	1	0	0	0	1	0	3	1	#NULL!	#NULL!	#NULL!	3	2	1	2	2	2	2	1	2	1	2	2	1	1	2	2	2	1	2	2	1	1	0	1	3	#NULL!
662	1	2	4	3	1	1	1	1	64	157	0	0	1	0	0	0	0	0	6	1	#NULL!	#NULL!	#NULL!	3	2	2	2	1	2	1	1	3	1	3	1	3	3	3	2	2	2	3	2	2	3	0	1	2	#NULL!
658	1	2	1	2	1	1	1	1	83	148	0	0	1	0	1	0	0	0	5	3	16	0	0	4	2	2	2	2	2	2	1	1	2	1	1	1	1	2	2	2	1	2	2	2	2	1	1	2	#NULL!
665	1	2	1	2	1	1	1	1	105	156	0	0	1	0	0	0	1	0	2	1	#NULL!	#NULL!	#NULL!	3	2	2	2	2	2	2	2	2	2	2	2	1	1	2	2	1	1	1	2	1	1	0	1	2	#NULL!
54	1	2	1	5	1	1	1	1	67	158	0	1	1	0	0	0	0	0	1	1	#NULL!	#NULL!	#NULL!	2	2	1	2	2	3	1	1	1	1	2	2	1	1	1	1	1	2	1	1	2	1	0	#NULL!	2	#NULL!
663	1	1	1	4	0	#NULL!	1	1	76.5	175	0	0	1	0	0	0	0	0	4	3	10	0	0	4	2	1	2	1	1	1	1	2	1	1	1	1	1	2	1	1	2	1	2	2	2	0	1	1	#NULL!
485	1	1	1	4	1	1	1	1	67	173	1	1	1	0	1	0	0	0	6	3	7	0	0	3	2	2	2	1	2	2	1	3	1	2	1	1	1	2	1	1	1	2	1	1	2	0	2	#NULL!	#NULL!
673	1	2	1	2	0	#NULL!	0	#NULL!	54	167	0	0	1	0	0	0	0	0	2	1	#NULL!	#NULL!	#NULL!	2	2	2	1	2	2	2	1	1	2	2	2	2	2	2	2	1	1	2	1	1	1	0	3	#NULL!	#NULL!
9	1	1	1	2	1	1	1	1	68	176	0	1	1	0	0	0	0	0	3	2	#NULL!	#NULL!	#NULL!	4	2	2	1	1	1	1	1	2	1	1	1	1	1	2	1	1	1	1	1	2	1	0	#NULL!	2	#NULL!
631	1	1	2	3	1	1	1	1	56.2	177	0	1	1	0	0	0	1	0	2	1	#NULL!	#NULL!	#NULL!	3	2	1	1	1	2	1	1	2	1	1	1	1	1	1	2	1	1	1	1	2	1	0	1	2	#NULL!
687	1	2	1	5	1	1	1	1	46	153	0	0	1	0	0	0	0	0	2	1	#NULL!	#NULL!	#NULL!	3	2	2	1	2	1	1	1	1	1	2	1	1	1	2	2	1	1	2	1	1	2	0	1	2	#NULL!
4	1	2	1	3	1	1	1	1	68	158	0	1	1	0	0	0	0	0	2	1	#NULL!	#NULL!	#NULL!	3	2	2	2	2	1	1	2	2	2	2	2	2	2	2	1	2	1	2	1	2	1	0	3	2	#NULL!
634	1	1	1	3	1	1	1	1	85	165	0	0	1	0	0	0	0	0	2	2	#NULL!	#NULL!	#NULL!	3	2	2	1	1	2	2	1	2	2	2	2	1	1	2	2	2	2	1	1	2	2	0	1	2	#NULL!
79	1	1	#NULL!	3	1	1	1	1	#NULL!	172	0	1	1	0	1	0	1	0	6	2	#NULL!	#NULL!	#NULL!	3	2	1	1	1	2	1	1	1	2	1	1	1	2	2	1	1	1	1	1	1	1	0	1	3	#NULL!
655	1	1	2	2	0	#NULL!	0	#NULL!	92.3	178	0	0	0	1	1	1	1	0	4	2	#NULL!	#NULL!	#NULL!	4	2	1	1	1	1	1	1	2	2	2	1	1	1	2	2	2	2	2	1	2	2	1	3	#NULL!	#NULL!
677	1	1	1	5	1	1	1	1	66	170	0	0	1	0	0	0	0	0	1	2	#NULL!	#NULL!	#NULL!	2	2	2	2	2	1	1	1	2	1	2	1	1	1	2	1	1	2	2	1	2	2	0	2	#NULL!	#NULL!
5	1	2	1	2	1	1	1	1	48	151	0	1	1	1	0	0	0	1	1	2	#NULL!	#NULL!	#NULL!	2	2	1	1	1	2	1	1	2	1	1	1	1	1	2	1	1	1	1	2	1	1	0	#NULL!	2	#NULL!
25	1	1	1	5	1	1	1	1	73	165	0	1	1	1	0	0	0	0	2	2	#NULL!	#NULL!	#NULL!	3	2	1	1	1	1	1	1	1	1	1	1	1	2	1	1	1	1	1	1	1	1	0	#NULL!	2	#NULL!
20	1	1	3	2	1	1	1	1	100	177	1	1	1	0	0	0	0	0	2	1	#NULL!	#NULL!	#NULL!	3	2	1	1	1	1	1	1	2	1	3	2	1	1	2	1	1	1	1	1	1	1	0	#NULL!	2	#NULL!
635	1	1	1	3	1	1	1	1	95	169	0	1	1	0	0	0	0	0	1	2	#NULL!	#NULL!	#NULL!	2	2	1	2	1	1	1	1	2	1	1	1	1	1	1	1	1	1	1	1	2	1	0	2	#NULL!	#NULL!
21	1	1	1	2	1	1	1	1	56.4	156	0	1	1	0	0	0	0	0	1	2	#NULL!	#NULL!	#NULL!	1	2	1	1	1	1	1	1	1	1	1	1	1	1	1	1	1	1	1	1	1	1	0	#NULL!	2	#NULL!
18	1	2	1	4	1	1	1	1	63	165	0	0	1	0	0	0	0	0	1	3	10	0	0	4	2	1	1	1	1	1	1	1	1	1	1	1	1	1	1	2	1	1	1	1	1	0	#NULL!	2	#NULL!
1_32	1	2	2	3	1	1	1	1	54.5	168	0	1	1	0	0	0	0	0	3	1	#NULL!	#NULL!	#NULL!	3	2	1	1	1	1	1	1	1	1	1	1	1	1	2	1	1	2	1	1	1	1	0	2	#NULL!	#NULL!
318	1	2	1	4	1	1	1	1	47	153	0	1	1	0	0	0	0	0	2	2	#NULL!	#NULL!	#NULL!	2	2	2	1	1	1	1	1	1	1	1	1	1	1	1	1	1	1	1	1	1	1	0	2	#NULL!	#NULL!
64	1	1	6	3	1	1	1	1	61.7	171	1	1	1	0	0	0	0	0	1	1	#NULL!	#NULL!	#NULL!	3	2	1	2	2	2	2	1	2	1	2	1	1	1	2	2	2	1	1	1	2	1	1	#NULL!	2	#NULL!
71	1	1	1	4	1	1	1	1	63	172	0	1	1	0	0	0	0	0	1	1	#NULL!	#NULL!	#NULL!	#NULL!	2	2	1	1	2	1	1	2	2	1	2	1	1	2	1	2	1	1	1	2	2	0	2	2	#NULL!
87	1	1	1	4	1	1	1	1	68	164	0	1	1	0	0	0	0	0	2	1	#NULL!	#NULL!	#NULL!	2	2	1	1	1	1	1	1	1	2	1	1	1	1	1	1	1	1	2	1	1	1	0	#NULL!	2	#NULL!
73	1	2	1	4	1	1	0	#NULL!	60	155	0	1	1	0	0	0	0	0	2	1	#NULL!	#NULL!	#NULL!	2	2	1	2	2	2	2	1	2	3	1	1	1	1	1	2	1	1	1	1	1	1	0	#NULL!	2	#NULL!
78	1	1	1	3	1	1	1	1	85	175	0	1	1	0	0	0	0	0	1	2	#NULL!	#NULL!	#NULL!	3	2	2	3	1	2	2	2	3	2	2	2	2	2	2	2	2	2	2	1	2	2	1	#NULL!	2	#NULL!
77	1	1	1	3	1	1	1	1	114	173	0	1	1	1	1	0	0	0	2	1	#NULL!	#NULL!	#NULL!	3	2	2	1	1	1	1	1	3	1	1	1	1	1	1	1	2	1	1	1	1	1	0	#NULL!	2	#NULL!
72	1	2	1	4	1	0	1	0	70	165	0	1	0	0	0	0	0	0	2	1	#NULL!	#NULL!	#NULL!	3	2	1	1	1	1	1	1	1	1	1	1	1	1	2	2	1	1	1	1	1	1	0	#NULL!	2	#NULL!
671	1	2	1	3	1	1	1	1	43	156	0	1	1	0	0	0	0	0	6	2	#NULL!	#NULL!	#NULL!	3	2	1	1	1	1	1	1	2	1	2	2	1	1	2	2	2	1	1	1	1	1	0	2	#NULL!	#NULL!
79	1	2	1	4	1	1	1	1	103	160	0	0	1	0	0	0	0	0	2	1	#NULL!	#NULL!	#NULL!	3	2	2	1	1	1	2	1	2	3	1	3	1	1	1	1	1	1	1	1	2	1	0	#NULL!	2	#NULL!
8700	1	2	1	1	1	1	1	1	57	158	0	1	1	0	0	0	0	0	1	1	#NULL!	#NULL!	#NULL!	2	2	1	1	1	1	1	2	1	2	2	1	1	1	1	1	2	1	2	2	1	1	0	3	#NULL!	#NULL!
639	1	1	2	4	1	1	0	#NULL!	49	168	0	1	1	0	0	0	1	0	2	3	6	0	0	3	2	2	2	2	2	2	2	2	2	2	2	2	2	2	2	2	2	2	2	2	2	0	1	3	#NULL!
534	1	2	1	2	0	#NULL!	1	0	36.1	150	0	1	1	0	0	0	1	0	3	1	#NULL!	#NULL!	#NULL!	2	2	1	2	2	2	1	2	2	2	1	1	1	1	1	1	1	1	1	1	1	1	0	2	#NULL!	18.1184
1_45	1	1	6	3	0	#NULL!	0	#NULL!	53	176	0	1	1	0	0	0	0	0	6	1	#NULL!	#NULL!	#NULL!	1	2	2	1	1	2	2	2	1	1	1	1	1	1	1	2	1	1	1	3	1	1	0	2	#NULL!	19.772
362	1	2	2	3	0	#NULL!	1	0	55	156	0	0	1	0	0	0	0	0	1	2	#NULL!	#NULL!	#NULL!	2	2	2	2	1	2	1	2	2	2	1	1	2	2	2	1	1	2	1	1	1	1	0	3	#NULL!	21.6611
454	1	2	1	4	0	#NULL!	0	#NULL!	55	152	0	1	1	0	0	0	0	0	2	1	#NULL!	#NULL!	#NULL!	2	2	1	1	1	1	1	1	1	1	1	1	1	1	1	1	1	1	1	1	1	1	0	3	#NULL!	21.6885
574	1	2	1	4	0	#NULL!	1	1	39	155	0	0	1	0	0	0	0	0	3	1	#NULL!	#NULL!	#NULL!	3	2	2	2	2	2	1	1	3	2	3	2	2	2	1	1	1	1	1	1	3	1	0	1	3	22.9863
106.0	1	2	3	4	1	1	1	1	55	150	0	0	1	0	0	0	0	0	2	1	#NULL!	#NULL!	#NULL!	3	2	2	2	2	2	2	2	2	3	2	2	2	2	3	1	1	1	1	1	2	1	0	1	3	23.208
1_40	1	1	2	3	0	#NULL!	0	#NULL!	55	176	0	0	0	0	0	0	0	0	6	1	#NULL!	#NULL!	#NULL!	3	2	2	2	1	3	2	2	2	3	1	2	2	1	1	1	3	2	2	1	3	1	0	3	#NULL!	23.7145
144.0	1	2	2	4	1	1	1	1	59	153	0	1	1	0	0	0	0	0	2	3	10	0	0	2	2	2	2	2	1	2	2	1	2	2	2	2	2	1	1	1	1	1	2	1	1	0	2	#NULL!	24.0814
305	1	2	1	4	1	1	1	1	94	156	0	0	1	0	0	0	0	0	2	2	#NULL!	#NULL!	#NULL!	2	2	1	1	2	1	2	2	2	2	1	1	2	2	2	2	1	1	1	2	1	1	0	2	#NULL!	25.2094
123.0	1	2	2	2	1	1	1	1	45	150	0	0	1	0	0	0	0	0	2	1	#NULL!	#NULL!	#NULL!	2	2	2	2	2	2	1	1	2	1	1	2	1	1	1	2	1	2	2	1	2	2	1	1	3	26.08
151	1	1	#NULL!	4	1	1	1	1	68	167	1	1	1	0	0	0	0	0	2	1	#NULL!	#NULL!	#NULL!	2	2	2	1	1	2	2	1	1	1	2	1	1	1	1	1	1	2	1	1	2	1	0	2	#NULL!	26.2388
343	1	1	1	3	1	1	1	1	73	170	0	1	1	0	0	0	0	0	2	1	#NULL!	#NULL!	#NULL!	2	2	2	2	2	2	2	2	2	2	2	2	2	2	2	2	2	2	2	2	2	2	0	2	#NULL!	26.4551
229	1	2	#NULL!	4	1	1	1	1	60	151	0	1	1	0	0	0	0	0	2	2	#NULL!	#NULL!	#NULL!	2	2	1	2	2	1	1	1	2	2	1	2	1	2	2	1	1	1	2	1	2	1	0	2	#NULL!	26.6769
345	1	2	1	4	0	#NULL!	1	1	63.4	163	0	0	1	0	0	0	0	0	2	2	#NULL!	#NULL!	#NULL!	3	2	1	2	2	2	1	1	2	2	1	1	1	1	1	2	1	2	1	1	1	1	0	1	3	26.7727
139	1	1	#NULL!	4	1	1	1	1	70	166	0	0	1	0	0	0	0	0	2	3	4	0	0	2	2	1	1	1	1	1	1	2	3	1	1	1	2	2	1	1	1	2	1	2	2	1	1	3	27.0273
473	1	2	1	4	1	1	1	1	52	159	0	0	1	0	0	0	0	0	2	3	4	0	0	2	2	1	2	2	2	1	1	2	2	1	2	1	1	1	1	2	1	1	2	2	2	1	1	2	27.0438
541	1	2	2	4	1	1	1	1	48	155	1	1	0	0	0	0	0	0	1	2	#NULL!	#NULL!	#NULL!	1	2	1	2	2	2	1	1	3	1	2	2	1	1	1	3	1	1	1	1	2	1	0	1	2	27.668
182	1	1	#NULL!	4	1	1	1	1	71	171	0	1	1	0	0	0	0	0	2	1	#NULL!	#NULL!	#NULL!	3	2	1	2	1	1	1	1	2	1	1	1	1	1	1	2	1	1	1	1	2	1	0	2	#NULL!	27.8487
438	1	2	4	3	1	1	1	1	48	160	0	0	1	0	0	0	0	0	2	2	#NULL!	#NULL!	#NULL!	2	2	1	2	3	2	1	1	3	2	3	1	1	1	2	1	1	1	2	1	3	1	0	2	#NULL!	27.9719
434	1	2	1	4	1	1	1	1	82	158	0	1	1	0	0	0	0	0	2	2	#NULL!	#NULL!	#NULL!	2	2	2	1	1	1	2	2	2	2	2	2	1	1	2	2	1	1	1	1	1	1	0	1	2	28.013
83	1	2	1	4	1	1	1	1	85	168	0	0	0	0	0	0	0	0	2	1	#NULL!	#NULL!	#NULL!	2	2	1	1	2	2	1	1	1	2	1	1	1	1	1	2	1	1	1	1	1	1	0	3	2	28.0458
7	1	2	#NULL!	4	1	1	1	1	76	162	0	1	1	0	0	0	0	0	2	1	#NULL!	#NULL!	#NULL!	2	2	2	2	2	2	2	2	2	2	2	2	1	1	2	2	2	1	1	1	2	1	0	1	2	28.2402
587	1	2	3	4	1	1	1	1	70	169	0	0	1	0	0	0	0	0	6	1	#NULL!	#NULL!	#NULL!	3	2	2	2	2	2	2	1	1	2	1	2	2	2	2	2	2	2	2	2	2	2	0	2	#NULL!	28.2867
403	1	2	2	2	1	1	0	#NULL!	40	145	0	0	1	0	0	0	0	0	2	3	4	0	0	3	2	2	1	1	2	2	1	2	2	1	1	2	1	1	1	2	1	1	1	1	1	0	3	#NULL!	28.295
625	1	1	1	2	1	1	1	1	82	175	0	0	1	0	0	0	0	0	6	2	#NULL!	#NULL!	#NULL!	3	2	2	2	2	2	2	1	2	2	1	2	2	2	2	2	2	2	2	1	1	2	1	1	3	28.5331
486	1	1	1	4	1	1	1	1	72	167	0	0	1	0	0	0	0	0	6	1	#NULL!	#NULL!	#NULL!	2	2	2	2	2	1	1	1	1	1	1	1	1	1	1	2	2	2	2	1	1	1	0	1	2	28.5359
586	1	2	1	4	1	1	1	1	40	155	0	1	1	0	0	0	0	0	1	1	#NULL!	#NULL!	#NULL!	2	2	1	1	2	2	1	1	2	1	3	2	1	1	1	1	2	1	2	1	2	1	0	1	2	28.5824
331	1	1	1	5	1	1	1	1	93	172	0	0	1	0	0	0	0	0	3	2	#NULL!	#NULL!	#NULL!	2	2	2	1	1	2	1	1	3	3	1	1	1	1	2	2	1	1	1	1	2	1	1	1	2	28.7796
455	1	2	1	4	1	1	1	1	47	159	0	1	1	0	0	0	1	0	2	2	#NULL!	#NULL!	#NULL!	2	2	1	1	1	3	1	1	1	2	3	1	1	1	1	3	1	2	1	1	2	1	0	2	#NULL!	28.7878
216	1	1	#NULL!	4	1	1	1	1	92	180	0	1	1	0	0	0	0	0	1	1	#NULL!	#NULL!	#NULL!	2	2	1	2	1	2	1	1	3	2	2	1	1	1	2	1	2	1	1	1	1	1	0	1	2	28.859
62	1	2	1	5	1	1	1	1	62	153	0	0	0	0	0	0	0	0	6	3	10	1	0	1	2	1	1	1	2	1	1	1	1	1	1	1	1	1	1	1	1	1	1	3	1	0	#NULL!	2	29.0424
109.0	1	1	2	4	1	1	1	1	90	160	0	0	1	0	0	0	0	0	2	3	5	0	0	2	2	2	2	2	2	1	1	2	2	1	1	1	2	2	2	2	2	2	1	2	2	1	1	3	29.0889
94	1	2	#NULL!	4	1	1	1	1	50	160	0	1	1	0	0	0	0	0	2	2	#NULL!	#NULL!	#NULL!	2	2	1	1	1	1	2	1	1	3	1	1	1	1	2	1	1	1	1	1	1	1	1	1	3	29.2614
1_30	1	1	2	2	1	0	1	0	75	168	0	1	1	0	0	0	0	0	1	2	#NULL!	#NULL!	#NULL!	2	2	2	1	1	2	1	1	1	1	2	1	1	1	1	2	1	2	1	1	1	1	0	1	2	29.3353
1_25	1	2	2	5	1	1	1	1	48	162	0	1	1	0	0	0	0	0	2	1	#NULL!	#NULL!	#NULL!	2	2	3	3	3	2	1	1	1	1	1	1	1	1	1	1	1	1	3	1	1	1	1	2	#NULL!	29.6529
134	1	1	#NULL!	3	1	0	0	#NULL!	57	163	1	0	1	0	0	0	0	0	6	1	#NULL!	#NULL!	#NULL!	2	2	1	2	1	1	1	1	1	1	1	1	1	1	1	1	1	2	1	1	2	1	0	2	#NULL!	29.8199
27	1	1	#NULL!	3	1	1	1	1	54	167	0	1	1	0	0	0	0	0	2	1	#NULL!	#NULL!	#NULL!	2	2	2	2	2	1	1	1	1	1	1	1	2	2	1	1	1	2	1	1	1	2	1	1	2	29.9705
8300	1	2	2	4	1	1	1	1	51	155	0	1	1	0	0	0	1	0	2	1	#NULL!	#NULL!	#NULL!	2	2	1	1	1	2	1	1	1	1	2	1	1	1	1	1	1	1	2	1	2	1	0	2	#NULL!	30.2936
647	1	2	6	3	1	1	1	1	54.1	147	0	0	0	0	0	0	0	0	3	2	#NULL!	#NULL!	#NULL!	3	2	2	2	2	2	2	1	2	1	1	2	2	2	2	2	2	2	2	1	1	1	0	2	#NULL!	30.4524
659	1	2	1	2	1	1	0	#NULL!	69	157	0	1	1	0	0	0	0	0	2	1	#NULL!	#NULL!	#NULL!	2	2	1	2	1	1	1	1	2	2	2	2	1	1	2	1	1	1	1	1	2	1	0	2	#NULL!	30.77
183	1	2	#NULL!	3	1	1	1	1	46	150	0	0	1	0	0	0	0	0	2	1	#NULL!	#NULL!	#NULL!	2	2	1	2	2	2	2	1	2	1	1	1	2	1	2	2	2	2	1	1	2	2	0	1	3	30.9479
453	1	1	1	5	1	1	1	1	94.7	169	1	1	1	0	1	0	0	0	1	1	#NULL!	#NULL!	#NULL!	2	2	1	1	1	1	1	1	1	1	3	1	1	1	2	1	1	1	1	1	1	1	0	2	#NULL!	31.1122
422	1	1	4	4	1	1	1	1	107	170	0	0	0	0	1	0	0	0	2	2	#NULL!	#NULL!	#NULL!	2	2	1	1	1	1	1	1	1	1	1	1	1	1	2	1	2	2	2	1	1	2	0	1	3	31.2108
583	1	1	1	4	1	1	1	1	66.5	168	0	1	1	0	0	0	0	0	1	1	#NULL!	#NULL!	#NULL!	3	2	2	1	1	2	1	1	1	1	3	1	1	1	1	1	2	1	1	1	1	2	0	1	2	31.2737
172	1	2	#NULL!	4	1	1	1	1	68	160	0	0	1	0	0	0	0	0	2	1	#NULL!	#NULL!	#NULL!	2	2	2	1	1	2	2	2	2	2	1	1	1	1	2	2	1	1	1	1	1	2	1	1	2	31.3477
460	1	2	2	4	1	1	1	1	46	160	0	1	1	0	0	0	0	0	2	3	3	0	0	2	2	1	1	2	2	1	1	1	1	1	1	1	1	2	1	1	1	2	1	1	1	0	1	2	31.4298
163	1	1	#NULL!	4	1	1	1	1	60	165	0	1	1	0	0	0	0	0	2	1	#NULL!	#NULL!	#NULL!	2	2	1	1	1	1	1	1	2	2	2	1	1	2	1	1	1	1	1	1	1	1	0	2	#NULL!	31.5831
293	1	1	#NULL!	3	1	1	1	1	90	175	0	1	1	0	0	0	0	0	1	2	#NULL!	#NULL!	#NULL!	3	2	2	3	3	3	2	1	2	2	1	2	1	1	2	1	2	2	2	1	1	1	0	2	#NULL!	31.7446
125	1	2	#NULL!	5	0	#NULL!	0	#NULL!	54	156	0	0	1	0	1	0	0	0	6	3	20	0	0	2	2	1	2	1	1	1	1	1	1	1	1	2	1	1	2	1	2	1	1	2	1	0	3	#NULL!	32.7056
24	1	2	#NULL!	4	0	#NULL!	0	#NULL!	83	171	0	1	1	0	0	0	0	0	1	2	#NULL!	#NULL!	#NULL!	3	2	1	1	1	1	1	1	2	1	1	1	1	1	2	1	1	1	1	1	1	1	1	3	#NULL!	32.7084
1_52	1	1	2	4	1	1	1	1	68	175	0	1	1	0	0	0	0	0	2	1	#NULL!	#NULL!	#NULL!	2	2	1	1	1	1	1	1	1	1	1	1	1	1	1	1	1	1	1	1	1	1	0	2	#NULL!	32.9603
214	1	2	#NULL!	4	1	1	1	1	55	159	0	1	1	0	0	0	0	0	1	1	#NULL!	#NULL!	#NULL!	2	2	1	2	1	2	1	1	2	1	1	1	1	1	1	1	1	1	1	1	1	1	0	2	#NULL!	33.0342
210	1	2	#NULL!	4	1	1	1	1	72	168	1	1	1	0	0	0	0	0	3	1	#NULL!	#NULL!	#NULL!	3	2	2	2	2	2	2	2	2	2	2	2	1	1	2	2	2	2	2	1	1	1	1	1	3	33.1108
313	1	1	2	5	1	1	1	1	67	177	0	1	1	0	0	0	1	0	1	2	#NULL!	#NULL!	#NULL!	2	2	2	1	2	2	1	2	1	1	2	2	1	1	1	1	2	1	1	1	1	1	0	1	2	33.2861
234	1	2	#NULL!	4	1	1	1	1	45	159	0	1	1	0	0	0	0	0	2	1	#NULL!	#NULL!	#NULL!	2	2	1	2	1	1	1	1	1	1	2	1	1	1	2	2	2	2	1	1	1	1	1	2	#NULL!	33.401
254	1	2	#NULL!	4	1	1	1	1	65	153	0	1	1	0	0	0	1	0	6	1	#NULL!	#NULL!	#NULL!	3	2	1	2	2	2	2	1	1	1	1	1	1	1	1	2	1	2	1	1	1	1	0	2	#NULL!	33.5489
222	1	1	#NULL!	4	1	1	1	1	54	171	0	0	1	0	0	0	0	0	2	2	#NULL!	#NULL!	#NULL!	2	2	1	2	1	1	1	1	1	1	1	1	1	1	1	1	1	1	1	1	1	2	0	2	#NULL!	33.5626
641	1	2	6	4	1	1	1	1	45	152	0	1	1	0	0	0	0	0	2	1	#NULL!	#NULL!	#NULL!	3	2	1	1	2	2	1	1	2	2	1	1	1	1	1	1	1	1	1	1	1	1	0	2	#NULL!	33.7652
9400	1	1	2	4	1	1	1	1	64	173	0	1	1	0	0	0	0	0	2	2	#NULL!	#NULL!	#NULL!	3	2	1	1	1	1	1	1	1	2	3	1	1	1	1	1	2	1	1	1	1	1	0	2	#NULL!	33.7679
244	1	2	#NULL!	3	1	1	1	1	50	148	0	0	1	0	0	0	0	0	1	1	#NULL!	#NULL!	#NULL!	1	2	1	2	2	2	1	2	2	2	1	1	1	1	2	2	1	2	1	2	1	1	0	2	#NULL!	34.0253
231	1	1	#NULL!	3	1	1	1	1	112	177	0	0	1	0	0	0	0	0	1	1	#NULL!	#NULL!	#NULL!	3	2	2	2	1	2	2	1	2	2	2	2	1	1	2	2	1	1	1	2	2	1	0	2	#NULL!	34.0636
48	1	2	#NULL!	3	1	1	1	1	63	170	0	1	1	0	0	0	0	0	6	3	5	0	0	3	2	1	1	1	1	1	1	1	1	1	1	1	1	1	2	1	1	1	1	1	1	0	2	#NULL!	34.08
582	1	2	1	4	1	1	1	1	43	154	0	1	1	0	0	0	0	0	2	3	10	0	0	2	2	1	1	1	2	1	1	1	1	1	1	1	1	1	1	1	1	1	1	1	1	0	2	#NULL!	34.1293
351	1	2	1	2	1	1	1	1	65	185	0	0	1	0	0	0	0	0	3	2	#NULL!	#NULL!	#NULL!	2	2	2	2	2	2	2	2	2	1	2	2	1	1	2	2	2	2	2	1	1	2	1	1	2	34.1731
378	1	2	1	1	0	#NULL!	0	#NULL!	63	156	0	0	1	0	0	0	0	0	1	2	#NULL!	#NULL!	#NULL!	3	2	2	2	3	3	1	1	2	3	1	2	1	1	3	2	3	1	2	1	1	1	0	3	#NULL!	34.2251
9500	1	2	2	3	0	#NULL!	0	#NULL!	65	150	0	1	1	0	0	0	0	0	2	1	#NULL!	#NULL!	#NULL!	3	2	2	2	2	2	2	1	2	2	2	2	1	1	2	2	2	2	2	1	2	3	0	3	#NULL!	34.4141
323	1	2	2	4	1	1	0	#NULL!	66.9	158	0	0	1	0	0	0	0	0	2	2	#NULL!	#NULL!	#NULL!	2	2	1	1	1	2	1	1	2	1	1	2	1	2	1	1	1	1	1	1	1	1	0	1	2	34.8548
6	1	2	#NULL!	4	1	1	1	1	45	157	0	1	1	0	0	0	0	0	1	1	#NULL!	#NULL!	#NULL!	2	2	1	1	1	1	1	1	1	1	2	1	1	1	1	1	1	1	1	1	1	2	0	2	#NULL!	34.8713
1_26	1	2	2	2	1	1	1	1	59	159	0	1	1	0	0	0	0	1	2	1	#NULL!	#NULL!	#NULL!	3	2	1	1	1	1	1	1	1	2	2	1	1	1	1	1	2	2	2	1	1	1	1	1	2	35.3203
147	1	2	#NULL!	5	1	1	1	1	79	160	0	1	1	0	0	0	0	0	4	3	5	0	0	4	2	1	2	2	2	1	1	1	1	1	1	1	1	2	1	2	1	1	1	2	1	0	2	#NULL!	35.3723
320	1	2	3	5	1	0	1	0	61	161	0	1	1	0	0	0	0	0	2	3	10	0	0	2	2	1	1	1	1	1	1	1	1	1	1	1	1	1	2	1	1	1	1	1	1	0	2	#NULL!	35.3723
251	1	1	#NULL!	3	0	#NULL!	1	1	103	187	0	1	1	0	0	0	0	0	5	3	15	1	1	4	2	2	1	2	2	1	1	2	1	1	2	2	2	2	1	1	2	2	1	2	1	1	1	1	35.5174
13	1	2	1	2	1	1	1	1	78	162	0	0	1	0	0	0	0	0	2	3	12	0	0	3	2	2	3	1	1	3	1	1	2	2	1	1	1	1	2	2	2	2	1	1	2	0	#NULL!	2	35.6214
377	1	2	1	4	1	1	1	1	68.7	160	0	1	1	0	0	0	0	0	2	1	#NULL!	#NULL!	#NULL!	2	2	1	2	1	2	1	1	1	2	1	1	2	2	1	1	1	2	2	2	1	1	1	1	2	35.8542
41	1	1	#NULL!	2	1	1	1	1	94	168	1	1	1	0	0	0	0	0	1	2	#NULL!	#NULL!	#NULL!	2	2	1	1	1	2	1	2	2	2	1	2	1	1	2	1	1	1	1	1	1	1	1	2	#NULL!	35.9034
332	1	2	2	5	1	1	1	1	48	164	0	1	1	0	0	0	0	0	2	3	6	0	0	2	2	1	1	1	1	1	1	1	2	1	1	1	1	1	1	1	1	1	1	1	2	0	2	#NULL!	36.0184
512	1	1	6	4	1	1	0	#NULL!	76	172	0	0	1	0	0	0	0	0	6	2	#NULL!	#NULL!	#NULL!	3	2	1	1	1	2	1	1	1	1	1	1	1	2	1	1	2	1	1	1	1	1	0	1	2	36.0732
171	1	2	#NULL!	4	1	1	1	1	110.7	163	0	1	1	0	0	0	0	0	1	2	#NULL!	#NULL!	#NULL!	2	2	1	1	1	1	1	1	2	1	1	1	1	1	1	1	1	1	1	1	1	1	0	2	#NULL!	36.0951
363	1	2	1	2	1	1	1	1	103	150	0	1	1	1	0	0	0	0	3	2	#NULL!	#NULL!	#NULL!	3	2	1	1	1	1	1	1	2	1	1	1	1	1	1	1	1	1	1	1	1	1	0	2	#NULL!	36.106
119.0	1	1	2	4	1	1	1	1	60	165	1	1	1	0	0	0	0	0	1	1	#NULL!	#NULL!	#NULL!	2	2	1	1	1	1	4	1	1	1	1	1	1	1	1	1	1	1	1	1	1	1	0	2	#NULL!	36.347
221	1	1	#NULL!	5	1	1	1	1	93	168	0	1	1	0	0	0	0	0	3	2	#NULL!	#NULL!	#NULL!	2	2	1	1	1	1	2	1	2	2	1	1	1	1	2	1	1	1	1	1	1	1	0	1	2	36.5852
410	1	1	1	4	0	#NULL!	1	1	66	170	0	0	1	0	0	0	0	0	4	3	7	0	0	4	2	1	1	1	2	1	1	1	1	1	1	1	1	2	1	1	2	1	1	1	1	0	1	3	36.6071
36	1	1	#NULL!	4	1	1	1	1	71	171	1	1	1	0	0	0	0	0	1	1	#NULL!	#NULL!	#NULL!	2	2	1	1	1	2	1	1	1	2	2	2	1	1	2	1	1	1	2	1	2	1	0	2	#NULL!	36.618
317	1	2	1	4	1	1	0	#NULL!	78	157	0	1	1	0	0	0	0	0	1	2	#NULL!	#NULL!	#NULL!	3	2	1	1	1	1	1	1	1	2	2	2	1	1	1	1	1	1	1	1	1	1	0	1	3	36.7357
481	1	2	1	4	0	#NULL!	0	#NULL!	70	170	0	0	1	0	0	0	0	0	2	2	#NULL!	#NULL!	#NULL!	2	2	1	2	2	2	1	1	2	1	2	1	1	1	1	1	2	1	2	1	1	1	0	3	#NULL!	37.3791
15	1	2	#NULL!	4	1	1	1	1	63	161	0	1	1	0	0	0	0	0	2	2	#NULL!	#NULL!	#NULL!	2	2	1	1	1	1	1	1	1	2	1	1	1	1	1	2	1	1	1	1	1	2	0	2	#NULL!	37.4312
35	1	1	#NULL!	4	1	1	1	1	79	178	0	1	1	0	0	0	0	0	3	2	#NULL!	#NULL!	#NULL!	3	2	1	2	2	2	1	1	1	1	1	1	1	1	2	2	2	1	2	2	3	1	0	2	#NULL!	37.5982
7600	1	2	2	5	1	1	1	1	72	153	0	1	1	0	0	0	0	0	2	1	#NULL!	#NULL!	#NULL!	2	2	1	1	1	1	1	1	1	1	1	1	1	1	1	1	1	1	1	1	1	1	0	2	#NULL!	37.7269
281	1	2	#NULL!	2	0	#NULL!	1	1	61	156	0	0	0	0	1	0	1	0	4	3	14	0	0	4	2	2	2	2	2	2	2	2	2	2	2	1	1	2	1	2	2	1	1	2	2	0	1	2	37.7734
103.0	1	2	1	4	1	1	1	1	100	169	1	1	1	0	0	0	0	0	3	3	8	1	1	4	2	1	2	1	2	1	1	1	1	1	1	1	1	2	1	1	1	1	1	1	1	0	2	#NULL!	37.9869
116	1	1	#NULL!	4	1	0	1	1	105	177	0	1	1	0	0	0	0	0	2	2	#NULL!	#NULL!	#NULL!	2	2	2	2	2	2	2	2	2	2	2	1	1	1	2	2	2	1	1	2	1	1	1	1	3	38.1047
265	1	1	#NULL!	3	1	1	1	1	85	165	1	1	1	0	0	0	0	0	2	3	7	0	0	3	2	2	2	2	2	2	2	2	2	2	2	1	1	2	2	1	2	1	1	2	1	1	1	2	38.195
492	1	2	1	4	1	1	1	1	75	149	0	0	0	1	1	0	1	0	5	3	41	1	1	4	2	1	1	1	2	1	1	1	2	1	2	1	1	2	1	2	2	2	2	2	1	0	1	2	38.2498
124.0	1	2	2	2	0	#NULL!	0	#NULL!	65	159	0	0	1	0	0	0	0	0	1	2	#NULL!	#NULL!	#NULL!	2	2	2	1	1	1	2	1	1	2	3	1	1	1	1	2	1	1	1	1	1	1	0	3	#NULL!	38.2498
470	1	2	2	3	1	1	1	1	59	170	0	0	1	0	0	0	0	0	2	1	#NULL!	#NULL!	#NULL!	3	2	1	1	1	2	1	1	1	1	1	1	1	1	2	1	1	2	1	2	1	1	0	2	#NULL!	38.31
18	1	1	#NULL!	4	1	1	1	1	80	175	0	1	1	0	0	0	0	0	4	1	#NULL!	#NULL!	#NULL!	3	2	2	2	2	1	1	2	2	2	2	2	2	1	1	1	1	2	1	1	1	1	0	1	3	38.3319
106	1	2	#NULL!	4	1	1	0	#NULL!	67	156	0	1	1	0	0	0	0	0	1	2	#NULL!	#NULL!	#NULL!	2	2	1	1	1	1	3	1	1	1	2	2	1	1	1	1	1	1	1	1	1	1	0	3	#NULL!	38.3949
6800	1	2	2	4	1	1	1	1	81	165	0	0	1	0	0	0	0	0	1	1	#NULL!	#NULL!	#NULL!	2	2	1	2	2	1	1	1	2	3	2	1	1	1	1	1	3	1	2	1	1	2	0	2	#NULL!	38.5783
1_44	1	1	2	5	1	1	1	1	73	172	0	1	1	0	0	0	1	0	4	3	7	0	0	4	2	1	1	1	2	1	1	1	2	1	1	1	1	1	1	1	1	2	1	2	1	0	2	#NULL!	38.6057
7500	1	2	2	3	1	1	0	#NULL!	105	157	0	1	1	0	0	0	0	0	3	3	4	0	0	4	2	2	2	2	2	2	1	1	1	1	3	1	1	1	1	1	1	2	1	2	1	0	2	#NULL!	38.9342
373	1	2	1	2	1	1	1	1	85	170	0	0	0	0	0	0	0	0	1	1	#NULL!	#NULL!	#NULL!	2	2	1	1	1	1	1	1	2	2	1	1	1	1	1	1	2	1	2	1	1	2	1	1	2	38.9945
336	1	1	1	3	1	1	1	1	74	165	0	0	1	0	0	0	0	0	2	1	#NULL!	#NULL!	#NULL!	2	2	1	2	1	1	1	1	1	2	1	1	1	1	2	1	1	1	2	1	1	2	0	1	2	39.208
166	1	2	#NULL!	2	0	#NULL!	0	#NULL!	55	149	0	1	1	0	0	0	0	0	1	3	7	0	0	2	2	1	1	1	1	1	1	2	1	2	1	1	1	1	1	1	1	1	1	1	1	0	3	#NULL!	39.2819
544	1	2	6	3	1	1	1	1	99	175	0	1	1	0	0	0	0	0	2	2	#NULL!	#NULL!	#NULL!	3	2	2	2	2	2	1	1	1	1	1	1	1	1	2	2	1	2	2	1	2	1	1	2	#NULL!	39.3723
304	1	2	2	4	1	1	1	1	66	167	0	1	1	0	0	0	0	0	2	1	#NULL!	#NULL!	#NULL!	2	2	1	3	3	2	1	1	2	1	1	1	1	1	1	1	1	1	1	1	1	1	0	2	#NULL!	39.386
549	1	2	1	4	1	1	1	1	72	158	0	1	1	0	0	0	0	0	2	2	#NULL!	#NULL!	#NULL!	2	2	1	1	1	1	1	1	1	1	1	1	1	1	1	1	1	1	1	1	1	1	0	2	#NULL!	39.5475
482	1	1	2	4	1	1	1	1	60	161	0	0	1	1	1	1	1	0	2	1	#NULL!	#NULL!	#NULL!	3	2	2	2	2	2	2	2	2	2	3	2	1	1	1	2	2	1	1	2	2	1	0	2	#NULL!	39.6625
309	1	2	2	4	1	1	1	1	53	161	0	0	1	0	0	0	0	0	2	1	#NULL!	#NULL!	#NULL!	3	2	2	1	1	2	2	2	1	3	2	2	2	1	1	1	2	1	2	1	2	3	0	1	2	39.7392
562	1	2	1	4	1	1	1	1	65	157	0	0	1	0	0	0	0	0	1	2	#NULL!	#NULL!	#NULL!	1	2	1	2	2	2	3	2	2	1	1	2	2	1	1	1	1	1	1	1	2	1	0	1	2	39.9692
379	1	1	1	5	1	1	1	1	82	163	0	1	1	1	1	0	0	0	6	2	#NULL!	#NULL!	#NULL!	3	2	2	2	2	2	2	2	2	2	3	3	3	3	3	1	1	1	1	1	3	1	0	2	#NULL!	40.0075
278	1	2	#NULL!	4	0	#NULL!	0	#NULL!	63.6	148	0	0	1	0	0	0	0	0	1	1	#NULL!	#NULL!	#NULL!	2	2	1	2	1	2	1	1	2	1	2	1	1	1	1	2	2	1	1	1	1	1	0	1	2	40.0595
1_59	1	2	2	3	0	#NULL!	0	#NULL!	67	169	0	1	1	0	0	0	0	0	6	1	#NULL!	#NULL!	#NULL!	3	2	1	1	1	1	2	1	1	1	2	1	1	1	2	2	1	1	1	1	1	2	0	3	#NULL!	40.2046
347	1	2	1	5	1	1	1	1	89	152	0	0	1	0	1	0	1	0	4	3	9	0	0	4	2	1	1	1	2	2	1	2	1	1	1	1	2	2	1	2	1	2	2	1	2	0	1	3	40.3223
243	1	2	#NULL!	5	1	1	1	1	90	152	0	0	1	0	1	0	1	0	4	3	8	0	0	4	2	1	2	1	2	2	1	2	1	1	1	1	1	2	1	2	1	2	2	1	1	0	1	3	40.3223
80	1	2	#NULL!	4	1	1	1	1	47	155	0	1	1	0	0	0	0	0	1	1	#NULL!	#NULL!	#NULL!	2	2	1	2	1	2	1	1	1	1	2	1	1	1	1	1	1	1	1	1	1	1	0	2	#NULL!	40.4127
444	1	2	1	3	1	1	1	1	64	157	0	0	1	0	0	0	0	0	1	1	#NULL!	#NULL!	#NULL!	2	2	2	2	2	2	1	1	1	2	2	1	1	1	2	2	1	1	1	1	1	2	1	1	2	40.4264
428	1	2	1	4	1	1	1	1	69	158	0	1	1	0	0	0	0	0	3	3	10	0	0	3	2	1	2	1	1	1	1	2	1	2	1	1	1	2	1	1	2	2	2	1	2	0	1	2	40.6427
195	1	2	#NULL!	5	0	#NULL!	0	#NULL!	87	163	0	0	1	1	1	0	1	0	3	2	#NULL!	#NULL!	#NULL!	3	2	2	2	2	2	1	1	2	1	2	1	2	1	2	2	2	1	2	1	1	2	0	1	2	40.6892
153	1	2	#NULL!	5	1	1	1	1	64	163	0	1	1	0	0	0	0	0	6	3	5	0	0	3	2	1	1	2	1	2	1	1	1	1	2	1	1	1	1	1	1	1	1	2	1	0	2	#NULL!	40.8015
125.0	1	1	2	5	1	1	1	1	75	173	0	1	1	0	0	0	0	0	1	1	#NULL!	#NULL!	#NULL!	2	2	2	2	1	1	2	1	1	1	2	1	1	2	1	1	1	1	1	1	1	1	0	2	#NULL!	40.8343
536	1	2	1	4	1	1	1	1	56	161	0	1	1	0	0	0	0	0	2	1	#NULL!	#NULL!	#NULL!	2	2	2	3	2	3	2	2	3	2	2	3	1	1	2	1	2	2	1	1	3	2	1	2	#NULL!	41.0835
187	1	1	#NULL!	2	1	1	1	1	83	170	0	1	1	0	0	0	0	0	1	2	#NULL!	#NULL!	#NULL!	2	2	2	2	1	2	1	2	1	1	2	1	2	2	2	1	2	2	1	1	1	1	1	2	#NULL!	41.0889
573	1	2	1	4	1	1	1	1	51	158	0	1	1	0	0	0	0	0	2	2	#NULL!	#NULL!	#NULL!	2	2	1	1	1	1	2	1	1	2	2	2	1	1	2	2	1	2	1	1	1	1	0	1	2	41.234
52	1	2	#NULL!	5	1	1	1	1	64	153	0	1	1	0	0	0	0	0	2	2	#NULL!	#NULL!	#NULL!	3	2	1	1	3	3	2	1	3	1	1	1	1	1	1	2	1	1	1	3	1	1	1	1	2	41.3353
1_23	1	2	2	4	0	#NULL!	0	#NULL!	50	154	0	1	1	0	0	0	0	0	2	1	#NULL!	#NULL!	#NULL!	2	2	2	2	1	2	2	1	2	2	1	1	1	1	1	1	1	1	1	1	1	1	0	3	#NULL!	41.3819
416	1	2	2	3	1	1	1	1	51	158	0	1	1	0	0	0	1	0	2	1	#NULL!	#NULL!	#NULL!	3	2	1	2	3	2	1	1	2	1	2	1	1	1	1	1	1	1	1	1	1	1	0	2	#NULL!	41.4339
153.0	1	2	2	4	1	0	1	0	44	155	1	1	1	0	0	0	1	0	2	3	8	0	0	2	2	1	1	1	2	1	1	1	1	3	2	1	1	1	1	1	1	1	1	2	1	0	2	#NULL!	41.6064
445	1	2	1	4	1	1	1	1	54	158	0	0	1	0	0	0	1	0	2	1	#NULL!	#NULL!	#NULL!	2	2	1	1	1	1	1	1	1	1	1	1	1	1	1	1	1	1	1	1	1	1	0	2	#NULL!	41.6447
188	1	1	#NULL!	4	1	1	1	1	106	180	0	1	0	0	1	0	0	0	4	3	18	0	1	4	2	2	2	2	2	1	1	1	1	1	1	1	1	1	2	2	2	1	2	1	2	0	1	2	41.6557
146	1	2	#NULL!	2	1	1	1	1	68	153	0	0	1	1	0	0	0	0	1	2	#NULL!	#NULL!	#NULL!	2	2	1	1	2	2	1	1	1	1	1	1	1	1	2	1	1	1	2	1	1	1	0	1	2	41.7405
629	1	1	3	4	1	0	1	1	85	180	0	1	1	0	0	0	0	0	6	1	#NULL!	#NULL!	#NULL!	2	2	1	1	1	2	2	1	2	1	2	1	1	1	2	1	1	1	1	2	1	2	1	1	2	41.809
181	1	2	#NULL!	3	1	1	1	1	88.3	160	1	0	1	0	0	0	1	0	2	1	#NULL!	#NULL!	#NULL!	2	2	2	2	1	2	2	1	2	1	1	1	2	2	2	2	1	1	1	1	1	2	0	2	#NULL!	41.8446
1_31	1	1	2	5	1	1	1	1	66	178	0	1	1	0	0	0	0	0	3	3	6	0	0	3	2	2	1	1	2	1	1	1	2	1	2	1	1	1	1	1	1	1	1	2	2	0	1	3	42.5208
65	1	1	1	5	1	1	1	1	80.1	164	0	1	1	1	1	0	1	0	2	1	#NULL!	#NULL!	#NULL!	2	2	1	1	1	1	1	1	1	1	1	1	1	1	1	1	1	1	1	1	1	1	0	#NULL!	2	42.5263
120	1	2	#NULL!	5	1	1	1	1	58	152	0	1	1	0	0	0	0	0	6	1	#NULL!	#NULL!	#NULL!	1	2	1	1	1	1	1	1	1	2	1	1	1	1	1	1	1	1	1	1	2	1	0	1	2	42.5455
376	1	2	1	4	1	1	1	1	110	165	0	1	1	0	0	0	0	0	3	2	#NULL!	#NULL!	#NULL!	2	2	1	1	1	2	1	1	3	1	1	1	1	1	3	1	1	1	1	1	1	1	0	2	#NULL!	42.655
474	1	2	1	5	1	1	1	1	48	160	0	1	1	0	0	0	0	0	1	1	#NULL!	#NULL!	#NULL!	2	2	1	1	2	2	1	1	1	3	2	2	1	1	3	2	1	1	2	1	2	1	0	1	2	43.0876
132.0	1	1	2	1	1	1	1	1	71	168	0	0	1	0	0	0	1	0	3	3	3	0	0	3	2	2	3	3	3	1	1	3	1	1	2	1	1	1	1	1	2	2	1	2	1	1	1	2	43.26
420	1	2	1	4	1	1	1	1	58	150	0	0	1	0	0	0	0	0	1	1	#NULL!	#NULL!	#NULL!	1	2	1	2	2	2	1	1	2	1	1	1	1	1	2	1	1	2	1	1	1	1	0	1	3	43.4846
514	1	2	6	4	1	1	1	1	93	157	0	1	1	0	0	0	0	0	4	3	10	0	1	4	2	2	2	2	2	1	1	3	1	3	1	1	1	1	2	1	1	1	1	1	1	0	1	2	43.7474
288	1	1	#NULL!	5	1	1	1	1	79	170	0	1	1	0	0	0	0	0	3	3	6	0	0	3	2	1	1	1	1	1	1	1	1	1	1	1	1	1	1	1	1	1	1	3	1	0	2	#NULL!	43.8733
472	1	2	3	4	1	1	1	1	66	157	0	0	1	0	0	0	0	0	1	1	#NULL!	#NULL!	#NULL!	3	2	2	2	2	1	1	1	1	1	2	1	1	1	2	1	1	1	1	1	1	2	0	1	2	43.9609
394	1	1	3	4	1	0	0	#NULL!	79.5	178	0	1	1	0	0	0	0	0	2	1	#NULL!	#NULL!	#NULL!	3	2	1	1	2	1	2	1	2	2	2	2	1	1	2	2	2	2	1	1	2	2	0	3	#NULL!	44.2347
623	1	2	2	4	1	1	1	1	74	163	0	1	1	0	0	0	0	0	2	1	#NULL!	#NULL!	#NULL!	2	2	1	1	1	2	1	1	1	2	1	1	1	1	2	1	1	1	1	1	1	1	0	2	#NULL!	44.7796
7900	1	1	2	3	1	0	1	0	67	165	0	1	1	0	0	0	1	0	1	2	#NULL!	#NULL!	#NULL!	2	2	1	1	1	1	1	1	1	2	1	1	1	1	1	1	1	1	1	1	2	1	0	2	#NULL!	44.9164
436	1	2	1	5	0	#NULL!	1	0	52	154	0	1	1	0	0	0	0	0	1	2	#NULL!	#NULL!	#NULL!	3	2	1	2	1	1	1	1	1	2	1	1	1	1	2	1	1	1	1	2	2	1	0	2	#NULL!	44.9575
424	1	2	2	4	1	1	1	1	54.5	156	0	0	1	0	0	0	0	0	6	1	#NULL!	#NULL!	#NULL!	3	2	1	1	1	1	1	1	1	2	1	1	1	1	1	1	2	1	1	1	1	2	0	2	#NULL!	45.2724
117	1	1	#NULL!	4	1	1	1	1	79	168	0	1	1	0	0	0	0	0	1	2	#NULL!	#NULL!	#NULL!	2	2	2	1	1	2	1	2	1	1	1	1	1	1	1	1	1	1	1	1	2	1	1	1	2	46.0992
681	1	1	3	5	1	1	1	1	170	181	0	0	0	1	1	0	1	0	2	1	#NULL!	#NULL!	#NULL!	3	2	2	2	2	2	2	2	2	2	2	2	2	2	2	2	2	2	1	2	2	2	0	1	2	46.1923
113	1	2	#NULL!	4	1	1	1	1	89	162	0	0	1	0	0	0	0	0	3	3	8	0	0	3	2	1	2	2	2	1	1	1	1	1	2	1	1	1	2	2	2	1	1	2	2	0	2	#NULL!	47.0301
645	1	1	1	4	1	1	1	1	81	170	0	1	1	0	0	0	0	0	2	1	#NULL!	#NULL!	#NULL!	3	2	2	1	2	1	1	1	1	2	1	1	1	1	2	2	2	2	1	1	2	1	0	2	#NULL!	47.3613
121.0	1	1	2	5	1	1	1	1	77	180	0	0	1	0	1	0	1	0	3	3	4	0	0	3	2	2	2	1	1	1	1	2	2	1	2	1	1	1	1	1	1	1	1	2	1	1	2	#NULL!	47.6132
218	1	1	#NULL!	4	1	1	1	1	89	174	0	1	1	0	0	0	1	0	2	2	#NULL!	#NULL!	#NULL!	3	2	1	1	1	1	1	1	1	1	1	1	1	1	2	2	1	1	1	1	2	1	0	2	#NULL!	48.3032
457	1	2	1	4	1	0	0	#NULL!	115	165	0	0	1	0	1	0	1	0	5	3	12	1	1	4	2	2	2	2	2	2	1	2	2	1	1	1	1	2	2	2	2	1	1	2	2	0	1	3	48.3826
588	1	2	3	4	1	1	1	1	67	155	0	0	1	1	1	0	0	0	2	2	#NULL!	#NULL!	#NULL!	2	2	2	1	1	1	1	1	1	1	2	2	1	1	1	1	1	1	1	1	1	1	0	2	#NULL!	48.6673
284	1	1	#NULL!	4	1	1	1	1	69	167	0	1	1	0	0	0	0	0	6	1	#NULL!	#NULL!	#NULL!	2	2	2	2	2	2	2	1	2	1	1	2	1	1	1	2	2	2	2	1	2	2	0	1	2	48.7796
440	1	1	1	4	1	1	1	1	76	178	0	1	1	0	1	0	0	0	2	2	#NULL!	#NULL!	#NULL!	3	2	1	1	1	1	1	1	1	1	1	1	3	1	1	1	1	1	1	1	1	1	0	2	#NULL!	49.297
213	1	2	#NULL!	2	1	1	1	1	70	156	0	0	1	0	0	0	0	0	2	1	#NULL!	#NULL!	#NULL!	2	2	2	2	2	2	1	1	2	2	1	1	1	1	2	2	1	2	1	1	2	2	0	1	3	49.4202
223	1	1	#NULL!	5	1	1	1	1	88	163	1	0	1	0	0	0	0	0	5	3	14	1	1	4	2	2	2	1	2	1	1	2	1	1	1	1	1	2	2	1	1	2	1	1	1	1	1	3	49.5681
91	1	2	#NULL!	5	1	1	1	1	60	153	0	0	1	0	0	0	0	0	1	1	#NULL!	#NULL!	#NULL!	1	2	1	1	1	2	1	1	2	1	1	1	1	1	1	1	1	1	1	1	1	1	1	1	2	49.6201
53	1	2	#NULL!	4	1	1	1	1	55	153	0	0	1	0	0	0	0	0	2	1	#NULL!	#NULL!	#NULL!	3	2	2	1	2	2	2	1	2	2	2	1	1	1	2	2	2	2	1	1	2	2	1	1	2	49.6858
382	1	2	2	4	1	1	1	1	60	168	0	1	1	0	0	0	1	0	2	3	5	0	0	3	2	2	1	1	2	3	1	3	3	1	1	1	1	1	1	3	1	1	1	1	2	1	1	2	50.3921
273	1	2	#NULL!	3	1	1	1	1	78	149	0	1	1	0	0	0	0	0	2	1	#NULL!	#NULL!	#NULL!	1	2	1	1	1	1	1	1	1	1	1	1	1	1	2	1	2	2	2	1	1	1	1	2	#NULL!	50.8767
396	1	1	2	4	1	1	1	1	75	176	0	1	1	0	0	0	0	0	2	1	#NULL!	#NULL!	#NULL!	3	2	1	1	1	1	1	1	1	1	1	1	1	1	1	1	1	1	1	1	1	1	0	2	#NULL!	51.4407
59	1	1	#NULL!	4	1	1	1	1	100	169	1	1	1	0	1	0	0	0	3	3	30	1	1	1	2	1	1	1	1	1	1	1	1	1	1	1	1	1	1	1	1	1	1	1	1	0	2	#NULL!	52.4839
476	1	2	2	3	0	#NULL!	0	#NULL!	57	154	0	1	1	0	0	0	0	0	4	3	5	0	0	4	2	1	2	2	2	1	1	2	1	2	1	1	1	1	2	1	1	1	1	2	1	0	3	#NULL!	52.7522
105.0	1	2	3	3	1	1	1	1	82	157	0	0	1	0	1	0	0	0	2	1	#NULL!	#NULL!	#NULL!	2	2	1	2	1	1	2	1	1	2	1	1	1	2	2	1	1	1	1	1	1	1	0	1	3	53.3764
465	1	1	1	2	1	1	1	1	73	174	0	1	0	0	0	0	1	0	1	1	#NULL!	#NULL!	#NULL!	2	2	1	2	2	2	1	1	1	1	1	1	1	1	2	1	2	1	1	1	2	1	0	1	3	53.5845
133.0	1	1	2	3	0	#NULL!	0	#NULL!	72	172	0	0	1	1	1	1	1	0	2	1	#NULL!	#NULL!	#NULL!	3	2	2	2	2	1	2	2	1	2	2	2	1	1	2	2	2	1	2	1	2	2	0	3	#NULL!	53.8774
6900	1	2	2	4	1	1	1	1	62	152	0	1	1	0	0	0	0	0	3	2	#NULL!	#NULL!	#NULL!	3	2	1	2	2	1	1	1	1	1	1	1	1	1	1	1	1	1	1	1	1	1	0	2	#NULL!	54.4414
173	1	2	#NULL!	4	1	1	1	1	48	149	0	1	1	0	1	0	1	0	2	1	#NULL!	#NULL!	#NULL!	3	2	2	2	1	2	1	1	2	1	1	1	1	1	2	1	1	1	1	2	2	2	1	2	#NULL!	54.6276
451	1	1	1	4	1	1	1	1	98	173	1	1	1	0	0	0	0	0	6	1	#NULL!	#NULL!	#NULL!	2	2	2	1	1	1	1	1	1	1	1	2	1	2	1	1	1	1	1	1	2	1	0	2	#NULL!	54.9069
112	1	2	#NULL!	4	0	#NULL!	0	#NULL!	65	152	0	1	1	1	0	0	1	1	3	3	8	0	0	3	2	1	1	1	2	1	1	1	2	1	1	2	1	2	1	2	1	1	2	1	1	1	3	#NULL!	55.3805
11	1	2	1	3	1	1	1	1	64	152	0	1	1	1	1	0	0	0	2	2	#NULL!	#NULL!	#NULL!	2	2	2	2	1	1	1	2	1	1	1	1	1	1	1	1	1	2	2	1	2	1	0	#NULL!	2	55.8761
252	1	2	#NULL!	3	0	#NULL!	0	#NULL!	50	#NULL!	0	1	1	0	1	0	0	0	3	3	8	0	0	4	2	2	2	2	2	1	1	2	1	1	1	1	1	2	2	1	1	1	1	2	1	0	3	#NULL!	56.9876
228	1	2	#NULL!	5	1	1	1	1	74	156	0	1	1	0	1	0	1	0	1	2	#NULL!	#NULL!	#NULL!	2	2	1	1	1	1	1	1	1	1	1	1	1	1	1	1	1	1	1	1	1	1	0	2	#NULL!	57.4202
260	1	1	#NULL!	5	0	#NULL!	0	#NULL!	106	172	0	1	1	0	1	0	1	0	6	1	#NULL!	#NULL!	#NULL!	2	2	1	1	1	1	1	1	1	1	2	1	1	1	1	1	1	1	1	1	2	1	0	2	#NULL!	58.321
150.0	1	2	2	2	0	#NULL!	1	0	58	155	0	1	1	0	0	0	0	0	2	2	#NULL!	#NULL!	#NULL!	3	2	2	2	2	2	2	2	1	2	2	1	1	1	1	1	1	1	1	3	1	1	0	2	#NULL!	58.7782
372	1	1	1	4	0	#NULL!	1	1	55	170	0	1	1	0	1	0	0	0	3	2	#NULL!	#NULL!	#NULL!	3	2	2	1	2	2	1	2	1	1	1	1	1	1	3	2	1	2	2	2	1	1	0	2	#NULL!	59.0273
282	1	1	#NULL!	5	0	#NULL!	0	#NULL!	63.8	160	0	1	1	0	0	1	1	0	4	3	12	0	1	4	2	2	1	1	1	1	1	1	1	1	1	1	1	1	1	2	2	2	2	2	1	0	2	#NULL!	59.271
86	1	1	#NULL!	3	1	1	1	1	70	176	0	0	0	0	1	0	1	0	4	3	18	0	0	4	2	1	1	1	1	1	1	2	1	2	1	1	1	1	1	1	1	1	1	1	1	0	2	#NULL!	59.3367
521	1	1	2	3	1	0	1	0	67	174	0	1	1	0	0	0	1	0	1	1	#NULL!	#NULL!	#NULL!	2	2	1	1	1	1	1	2	1	1	2	2	1	2	2	1	1	1	1	1	2	1	0	2	#NULL!	59.772
448	1	1	1	4	1	1	1	1	79	177	0	1	1	0	0	0	1	0	1	1	#NULL!	#NULL!	#NULL!	1	2	1	1	1	1	1	1	1	3	1	1	1	1	1	2	1	1	1	1	2	1	0	2	#NULL!	62.978
404	1	1	2	3	1	1	1	1	90.4	175	0	0	1	0	1	0	0	0	4	3	9	0	0	4	2	1	1	2	1	1	1	2	1	1	2	1	1	1	1	2	2	1	2	2	2	0	1	3	63.9363
176	1	1	#NULL!	4	0	#NULL!	1	1	69.5	168	0	0	1	0	1	0	0	0	6	3	27	1	0	4	2	1	1	1	1	1	1	2	2	2	1	1	1	1	1	1	2	1	1	2	2	0	2	#NULL!	65.59
507	1	1	2	2	0	#NULL!	0	#NULL!	57	155	0	1	1	0	0	0	1	0	4	3	10	0	0	4	2	1	1	1	1	2	1	1	1	1	1	1	1	1	1	1	1	1	1	1	2	0	3	#NULL!	68.4839
211	1	2	#NULL!	5	1	0	1	0	64	150	0	0	1	0	0	0	0	0	1	1	#NULL!	#NULL!	#NULL!	2	2	2	2	2	2	2	1	2	1	1	1	1	2	2	2	1	1	1	1	2	2	1	1	2	68.5852
119	1	1	#NULL!	5	0	#NULL!	0	#NULL!	98	#NULL!	0	1	0	1	1	0	0	0	3	3	17	1	1	4	2	1	1	1	1	1	1	2	1	1	1	1	1	1	1	1	1	1	1	1	1	1	1	1	69.0424
346	1	2	1	3	0	#NULL!	0	#NULL!	80	150	0	0	0	1	1	1	1	0	3	3	9	0	0	3	2	2	2	2	2	1	1	1	1	1	1	2	2	2	2	1	2	2	1	1	1	0	3	#NULL!	69.6858
348	1	1	1	5	1	0	1	0	75	165	0	0	1	0	0	1	1	0	3	3	7	0	0	4	2	2	2	1	1	2	1	2	2	1	1	1	1	2	1	1	1	1	1	2	1	0	2	#NULL!	69.9514
468	1	1	1	3	0	#NULL!	0	#NULL!	64	165	0	1	1	0	0	0	1	0	3	3	13	0	0	3	2	2	1	1	1	1	1	1	2	1	1	1	1	1	1	1	1	2	1	2	2	0	2	#NULL!	70.9972
353	1	1	2	5	0	#NULL!	0	#NULL!	73	164	0	0	1	0	0	1	1	0	4	3	10	0	0	3	2	1	1	1	1	1	1	3	3	1	2	1	1	1	2	2	2	1	1	3	2	1	3	#NULL!	74.5154
23	1	1	1	4	1	1	0	#NULL!	54	175	0	1	1	0	0	0	0	0	6	2	#NULL!	#NULL!	#NULL!	2	3	3	3	3	3	3	3	3	3	3	3	3	3	3	3	3	3	3	3	3	3	0	3	2	#NULL!
132	1	2	#NULL!	2	0	#NULL!	0	#NULL!	65	160	0	1	1	0	0	0	0	0	2	1	#NULL!	#NULL!	#NULL!	3	3	1	2	2	2	1	1	1	1	1	1	1	1	2	1	1	1	1	1	1	1	0	3	#NULL!	#NULL!
10	1	2	1	4	1	1	1	1	45	153	0	0	1	0	0	0	0	0	2	2	#NULL!	#NULL!	#NULL!	2	3	3	2	1	3	3	1	1	3	1	3	2	2	3	3	1	1	3	1	3	1	0	#NULL!	2	#NULL!
16	1	2	1	4	1	1	1	1	63	158	0	1	1	0	0	0	1	0	2	3	7	0	0	2	3	2	1	2	1	1	1	1	2	1	1	1	1	1	1	1	1	1	1	1	1	0	2	2	#NULL!
61	1	1	1	3	1	1	1	1	140	173	0	1	1	0	0	0	0	0	4	3	10	0	0	3	3	3	3	2	2	3	1	3	2	3	2	2	2	3	3	1	2	2	1	1	1	0	3	2	#NULL!
648	1	2	2	2	1	1	1	1	63	170	1	0	1	0	0	0	0	0	1	1	#NULL!	#NULL!	#NULL!	2	3	1	1	1	1	3	1	1	3	3	1	1	1	1	3	3	1	1	1	1	1	0	2	#NULL!	#NULL!
90	1	2	1	4	1	1	1	1	46	162	0	1	1	0	0	0	0	0	2	1	#NULL!	#NULL!	#NULL!	2	3	3	3	3	3	2	1	2	2	3	3	2	2	2	2	2	2	2	1	2	1	0	#NULL!	2	#NULL!
74	1	2	3	2	1	1	1	1	50	150	0	0	1	0	0	0	0	0	6	1	#NULL!	#NULL!	#NULL!	3	3	3	3	3	3	1	1	3	3	1	3	1	1	3	3	1	1	1	1	3	3	0	#NULL!	2	#NULL!
63	1	1	1	5	1	1	1	1	54	168	0	0	1	0	0	0	0	0	4	3	14	1	0	4	3	2	2	3	3	3	2	3	2	1	1	2	2	2	3	2	3	2	1	2	2	1	2	2	#NULL!
91	1	2	1	4	1	1	1	1	45	153	0	1	1	0	0	0	0	0	1	1	#NULL!	#NULL!	#NULL!	2	3	2	3	2	3	2	1	2	1	1	2	1	1	2	1	1	1	1	1	2	1	0	2	2	#NULL!
86	1	2	1	3	1	1	1	1	59.6	156	0	1	1	0	0	0	1	0	6	1	#NULL!	#NULL!	#NULL!	2	3	1	1	1	1	3	1	1	1	1	1	1	1	1	1	1	1	1	1	2	1	0	#NULL!	2	#NULL!
84	1	1	1	3	1	1	1	1	69	157	0	1	1	0	0	0	0	0	2	1	#NULL!	#NULL!	#NULL!	3	3	1	1	1	2	2	2	1	2	1	1	1	1	2	1	1	1	2	2	1	1	0	#NULL!	2	#NULL!
93	1	2	1	4	1	1	1	1	75	160	0	1	1	1	0	0	0	0	2	3	5	0	0	3	3	2	2	2	2	1	1	2	3	2	2	1	1	2	1	1	1	1	1	2	1	1	#NULL!	2	#NULL!
68	1	2	1	4	1	1	1	1	62	157	0	1	1	0	0	0	0	0	2	1	#NULL!	#NULL!	#NULL!	2	3	1	1	1	1	1	1	1	1	3	1	3	1	2	1	2	1	2	1	1	1	0	#NULL!	2	#NULL!
75	1	2	1	4	1	0	1	0	44	156	0	0	1	0	0	0	0	0	1	1	#NULL!	#NULL!	#NULL!	2	3	1	1	2	3	3	1	3	1	1	1	1	1	2	1	1	1	1	1	2	1	0	#NULL!	2	#NULL!
609	1	1	1	3	0	#NULL!	1	1	53	164	0	1	1	0	0	0	0	0	1	1	#NULL!	#NULL!	#NULL!	3	3	2	3	3	3	2	2	3	3	2	2	2	2	2	2	1	2	1	1	1	1	0	1	3	21.3682
7	1	2	1	4	1	1	1	1	72	151	0	0	1	0	0	0	0	0	2	1	#NULL!	#NULL!	#NULL!	2	3	3	3	2	3	1	1	3	3	3	2	2	2	1	3	3	1	1	1	2	1	1	#NULL!	2	23.2053
456	1	2	1	4	1	0	1	0	55	153	0	0	1	0	0	0	0	0	1	2	#NULL!	#NULL!	#NULL!	1	3	1	2	3	3	2	1	1	1	1	1	2	1	2	1	2	2	1	1	1	1	0	1	2	24.0814
370	1	1	1	2	0	#NULL!	0	#NULL!	92	160	0	0	1	0	0	0	0	0	3	2	#NULL!	#NULL!	#NULL!	3	3	3	1	1	3	1	3	1	1	1	1	1	3	1	1	3	1	3	3	1	3	0	3	#NULL!	25.8364
683	1	2	4	2	1	1	1	1	63	154	0	1	1	0	0	0	0	0	4	3	11	0	1	4	3	3	3	1	3	1	1	1	1	1	1	1	1	1	3	3	3	3	1	1	1	0	1	2	26.5208
104.0	1	1	2	4	1	1	1	1	53	162	0	0	1	0	0	0	0	0	6	1	#NULL!	#NULL!	#NULL!	2	3	3	1	1	2	1	3	1	2	1	1	2	2	1	1	1	2	1	1	1	3	1	2	#NULL!	27.0958
545	1	1	2	4	1	1	1	1	62.9	165	0	1	1	0	0	0	0	0	2	2	#NULL!	#NULL!	#NULL!	3	3	2	1	3	3	3	1	2	1	2	3	1	1	1	1	1	1	1	1	2	1	0	1	2	27.1889
530	1	2	1	4	1	1	1	1	66	152	0	0	1	0	0	0	0	0	2	1	#NULL!	#NULL!	#NULL!	2	3	3	3	3	2	1	1	3	3	1	1	1	1	2	1	3	1	3	1	1	2	0	1	2	27.2409
8	1	1	1	3	1	1	1	1	65	172	0	1	1	0	0	0	0	0	2	1	#NULL!	#NULL!	#NULL!	3	3	1	3	3	3	1	1	1	1	1	1	1	1	1	1	2	2	2	1	2	3	0	#NULL!	2	27.7638
92	1	2	1	3	1	1	1	1	68	154	0	1	1	0	0	0	0	0	2	1	#NULL!	#NULL!	#NULL!	3	3	1	3	3	3	3	1	2	1	1	2	1	1	1	2	2	1	3	1	2	1	0	#NULL!	2	27.7939
411	1	2	5	4	1	1	1	1	80	156	0	0	1	0	0	0	0	0	2	2	#NULL!	#NULL!	#NULL!	2	3	1	3	3	3	2	1	1	1	1	1	1	1	1	3	3	3	1	1	1	3	0	1	2	28.3442
488	1	1	3	3	1	1	1	1	105	183	0	0	1	0	0	0	0	0	6	1	#NULL!	#NULL!	#NULL!	3	3	1	3	3	3	1	1	3	1	2	3	1	1	2	2	3	3	3	1	1	3	1	1	2	28.5331
621	1	2	2	4	1	1	1	1	60	156	0	1	1	0	0	0	0	0	2	1	#NULL!	#NULL!	#NULL!	2	3	2	3	3	3	3	2	3	1	2	2	2	2	3	3	2	3	2	1	1	1	0	1	2	28.6618
543	1	2	2	4	1	1	1	1	50	147	0	0	1	0	0	0	0	0	6	1	#NULL!	#NULL!	#NULL!	2	3	1	1	1	1	1	1	1	1	1	1	1	1	1	1	1	1	1	1	1	1	0	2	#NULL!	29.0314
139.0	1	2	2	4	1	1	1	1	61	155	0	1	1	0	0	0	0	0	2	1	#NULL!	#NULL!	#NULL!	2	3	2	2	2	3	1	1	1	2	2	2	1	1	1	1	1	1	1	1	2	2	0	1	2	29.2505
495	1	2	1	4	0	#NULL!	0	#NULL!	52	161	0	0	1	0	0	0	0	0	2	1	#NULL!	#NULL!	#NULL!	3	3	3	3	3	3	3	2	3	3	2	1	3	1	3	3	3	3	3	1	1	3	1	3	#NULL!	29.6694
399	1	2	3	4	1	1	1	1	104	160	0	0	1	0	0	0	0	0	1	1	#NULL!	#NULL!	#NULL!	2	3	1	1	3	3	1	1	1	1	2	1	1	1	1	1	1	1	1	1	1	1	0	1	2	30.7946
371	1	2	1	4	1	1	1	1	61	166	0	0	0	0	0	0	0	0	1	2	#NULL!	#NULL!	#NULL!	3	3	2	2	3	3	3	2	2	2	2	2	2	2	3	3	1	2	1	3	1	1	1	1	2	30.885
245	1	2	#NULL!	5	1	1	1	1	90	158	0	0	1	0	1	0	0	0	2	2	#NULL!	#NULL!	#NULL!	2	3	2	3	3	3	2	1	1	3	3	1	3	3	3	1	1	3	1	2	1	3	0	1	2	31.0903
291	1	2	#NULL!	5	1	1	1	1	70	156	0	1	1	0	0	0	0	0	1	2	#NULL!	#NULL!	#NULL!	1	3	1	3	3	3	3	1	1	1	1	1	1	1	3	1	3	1	1	3	1	1	0	2	#NULL!	31.6406
109	1	1	#NULL!	4	1	1	1	1	75	175	0	0	1	0	0	0	0	0	1	2	#NULL!	#NULL!	#NULL!	2	3	3	1	1	1	1	1	1	2	1	1	1	2	1	1	2	1	2	1	1	1	0	1	3	32.1252
152.0	1	2	2	2	1	1	1	1	49	150	0	0	1	0	0	0	0	0	6	1	#NULL!	#NULL!	#NULL!	3	3	3	3	3	3	1	1	3	1	1	1	1	1	1	1	1	3	1	1	1	1	0	2	#NULL!	32.7412
489	1	2	1	4	1	1	1	1	90	165	0	0	1	0	0	0	0	0	6	2	#NULL!	#NULL!	#NULL!	3	3	3	3	3	3	2	2	3	2	1	2	3	2	3	3	3	3	3	1	1	2	0	1	2	32.8015
437	1	2	3	4	1	1	1	1	52	156	0	0	1	0	0	0	0	0	1	1	#NULL!	#NULL!	#NULL!	2	3	2	1	1	2	1	1	2	2	1	1	1	1	2	1	2	1	2	1	3	3	0	1	2	33.1108
83	1	2	#NULL!	4	1	1	1	1	46	148	0	1	1	0	1	0	0	0	2	3	3	0	0	2	3	1	1	1	1	2	1	2	2	1	2	2	2	1	2	1	2	1	1	2	1	0	2	#NULL!	34.3867
572	1	2	1	4	1	1	1	1	53	159	0	0	1	0	0	0	0	0	3	2	#NULL!	#NULL!	#NULL!	3	3	2	1	1	1	2	1	2	1	3	2	1	1	3	1	2	1	2	1	2	3	0	2	#NULL!	34.8987
50	1	1	#NULL!	4	1	1	1	1	60	180	0	1	1	0	0	0	0	0	1	2	#NULL!	#NULL!	#NULL!	2	3	1	1	1	2	1	1	1	1	1	1	1	1	2	1	1	1	1	1	1	1	0	2	#NULL!	35.0629
412	1	1	2	4	1	1	1	1	54	168	0	0	0	0	0	0	1	0	6	1	#NULL!	#NULL!	#NULL!	2	3	1	1	1	1	1	1	1	1	1	1	1	1	1	1	1	1	1	1	1	1	0	2	#NULL!	35.1314
23	1	2	#NULL!	2	1	1	1	1	81	165	0	1	1	0	0	0	0	0	3	2	#NULL!	#NULL!	#NULL!	3	3	1	1	1	2	1	1	3	1	1	1	1	1	2	1	1	3	1	1	1	1	0	2	#NULL!	35.2546
100	1	1	#NULL!	3	1	1	1	1	110	180	0	0	0	0	0	0	0	0	3	3	10	0	0	3	3	1	3	3	3	3	1	3	1	1	1	1	1	1	1	1	1	1	1	1	1	0	1	2	35.3531
8000	1	2	2	3	1	1	1	1	54	156	0	1	1	0	0	0	0	0	3	1	#NULL!	#NULL!	#NULL!	2	3	1	1	1	1	1	1	1	1	3	2	1	1	2	1	2	3	1	1	1	1	0	1	3	35.4188
9	1	2	#NULL!	3	1	1	1	1	62	153	0	1	1	0	0	0	0	0	2	3	9	0	0	4	3	2	3	1	2	1	1	2	2	1	2	1	1	2	1	2	1	1	1	1	3	1	1	3	35.8898
497	1	2	1	4	1	1	1	1	58	155	0	1	1	0	0	0	0	0	2	1	#NULL!	#NULL!	#NULL!	2	3	1	3	3	3	2	1	3	1	3	1	1	1	3	2	1	1	1	1	1	2	0	1	3	36.0266
505	1	2	6	2	0	#NULL!	0	#NULL!	71	147	0	0	0	1	1	1	1	0	4	3	13	0	1	4	3	2	3	2	3	2	1	3	1	1	2	1	1	2	1	2	2	2	1	2	2	0	3	#NULL!	36.1964
327	1	1	2	4	1	1	1	1	60	175	0	1	1	0	0	0	1	0	2	1	#NULL!	#NULL!	#NULL!	2	3	2	2	2	2	2	2	1	3	3	2	2	2	2	2	1	1	1	1	1	1	0	2	#NULL!	36.952
511	1	1	1	4	1	1	1	1	76	178	1	1	1	0	0	0	0	0	1	2	#NULL!	#NULL!	#NULL!	2	3	1	1	1	1	1	1	1	1	2	1	1	1	1	1	1	1	1	1	1	1	0	2	#NULL!	37.8528
526	1	2	1	5	1	1	1	1	73	165	0	1	1	0	0	0	0	0	1	2	#NULL!	#NULL!	#NULL!	2	3	1	3	3	3	2	1	2	1	1	1	1	1	1	1	1	2	1	1	1	1	0	1	2	38.1649
184	1	1	#NULL!	4	1	1	1	1	150	172	0	1	1	0	0	0	1	0	4	3	8	0	0	4	3	3	1	2	1	2	3	3	3	1	1	3	2	3	2	2	2	1	1	1	1	0	1	2	39.3504
300	1	2	6	4	1	1	1	1	66	156	0	1	1	0	0	0	1	0	2	1	#NULL!	#NULL!	#NULL!	2	3	1	1	2	1	2	1	2	2	1	2	1	1	2	2	2	1	2	2	2	1	0	1	2	39.5284
8200	1	2	2	4	1	1	1	1	57	152	0	1	1	0	0	0	0	0	1	2	#NULL!	#NULL!	#NULL!	3	3	2	1	1	1	1	2	1	1	1	1	1	1	1	1	2	1	1	1	1	2	0	2	#NULL!	39.5776
672	1	2	1	3	0	#NULL!	1	1	45	160	0	0	1	0	0	0	0	0	4	3	41	1	0	4	3	2	3	3	2	3	1	3	3	2	3	3	2	1	2	2	3	3	3	3	3	1	1	3	40.1964
144	1	2	#NULL!	5	1	1	1	1	71.9	152	0	0	1	0	0	0	0	0	2	2	#NULL!	#NULL!	#NULL!	2	3	2	1	1	2	1	1	2	2	1	1	1	1	2	1	1	2	1	1	2	3	1	2	#NULL!	40.1991
82	1	1	1	3	1	1	1	1	75	168	0	1	1	0	1	0	0	0	4	3	15	1	1	4	3	3	3	3	3	3	2	3	3	1	2	3	3	3	3	3	3	2	3	3	3	0	2	2	40.5167
548	1	2	1	4	1	1	1	1	85.5	168	0	1	1	0	0	0	0	0	2	1	#NULL!	#NULL!	#NULL!	2	3	2	2	1	1	1	2	1	1	1	1	1	1	2	1	1	1	2	1	1	2	0	2	#NULL!	41.2614
321	1	2	1	5	1	1	1	1	83	159	0	1	1	0	0	0	0	0	2	1	#NULL!	#NULL!	#NULL!	3	3	1	2	1	2	1	1	2	3	1	1	1	1	1	1	1	2	2	1	2	1	1	1	2	41.4476
413	1	1	2	4	1	1	1	1	93	179	0	0	1	0	0	0	0	0	6	2	#NULL!	#NULL!	#NULL!	2	3	1	1	1	1	1	1	1	1	1	1	1	1	1	1	3	3	1	1	1	3	0	2	#NULL!	41.7405
329	1	2	2	3	1	1	1	1	88.3	160	1	1	1	0	0	0	0	0	2	1	#NULL!	#NULL!	#NULL!	2	3	3	3	1	3	3	3	3	1	1	1	2	3	3	3	1	2	1	1	1	2	0	2	#NULL!	41.8446
133	1	2	#NULL!	4	1	1	1	1	92	153	0	1	1	0	0	0	0	0	6	1	#NULL!	#NULL!	#NULL!	3	3	3	3	3	3	3	3	3	3	1	1	1	2	3	3	2	2	3	1	1	2	0	1	2	41.9377
60	1	2	1	2	1	1	1	1	69	160	0	1	1	0	0	0	1	0	3	2	#NULL!	#NULL!	#NULL!	3	3	3	3	3	3	3	1	3	2	2	2	2	1	2	2	2	2	2	2	2	2	0	3	2	42.3538
350	1	2	1	5	1	1	1	1	57	158	0	0	0	0	0	0	0	0	3	1	#NULL!	#NULL!	#NULL!	3	3	3	3	2	2	2	2	3	2	2	2	2	1	3	3	2	1	2	1	1	1	1	1	2	42.8494
594	1	2	1	4	1	1	1	1	86	171	0	1	1	0	1	0	1	0	3	3	4	0	0	3	3	1	3	3	3	1	1	3	1	2	3	2	1	3	1	1	1	1	1	3	3	1	1	3	43.9637
65	1	2	#NULL!	5	1	1	1	1	88	160	0	1	1	0	0	0	0	0	2	3	3	0	0	2	3	1	1	1	2	1	1	1	1	3	1	1	1	2	1	1	1	1	1	1	1	0	2	#NULL!	46.2525
449	1	1	1	4	1	1	1	1	88	180	0	1	1	0	0	1	1	0	2	1	#NULL!	#NULL!	#NULL!	3	3	2	1	1	1	1	2	1	1	2	1	1	2	2	1	1	1	1	1	1	1	0	2	#NULL!	46.4168
339	1	2	1	5	1	1	1	1	74	168	0	0	1	0	0	0	0	0	3	3	6	0	0	3	3	3	3	3	3	1	1	1	3	2	2	1	1	2	2	2	1	1	1	2	2	1	1	2	46.4633
502	2	1	1	3	0	#NULL!	1	1	99	175.3	0	1	1	0	0	0	0	0	4	3	7	1	1	4	3	3	2	2	2	2	2	2	2	2	2	2	1	3	2	2	2	3	1	3	3	1	2	#NULL!	47.0136
8600	1	2	2	4	1	1	1	1	43	157	0	0	1	0	0	0	0	0	1	1	#NULL!	#NULL!	#NULL!	2	3	2	2	1	1	2	1	3	1	2	1	1	1	1	1	1	1	1	1	1	1	0	2	#NULL!	47.1314
605	1	1	3	2	1	1	1	1	77	170	0	1	1	0	1	0	0	0	2	1	#NULL!	#NULL!	#NULL!	3	3	2	2	2	2	2	2	2	2	2	2	1	1	2	2	2	2	2	2	1	2	1	1	3	49.6557
102	1	1	#NULL!	4	1	1	1	1	105	175	0	1	1	0	1	0	0	0	4	3	18	0	1	4	3	1	1	1	1	1	1	1	1	2	1	2	2	2	1	2	2	1	2	1	2	0	2	#NULL!	50.4387
219	1	2	#NULL!	4	0	#NULL!	0	#NULL!	86	155	0	1	1	0	0	0	0	0	3	3	5	0	0	3	3	2	1	1	1	1	1	1	2	1	2	1	1	1	1	1	1	1	1	2	1	0	2	#NULL!	50.6249
191	1	1	#NULL!	2	1	1	1	1	63	150	0	1	1	1	0	0	0	0	2	1	#NULL!	#NULL!	#NULL!	2	3	1	1	1	1	1	1	1	1	1	1	1	1	1	1	1	1	1	3	1	3	0	1	2	50.6741
285	1	2	#NULL!	3	1	1	1	1	76	155	0	0	1	0	0	0	0	0	4	3	8	0	1	4	3	1	1	1	2	2	1	1	1	2	2	1	1	1	2	2	2	2	1	1	1	0	1	3	50.9753
60	1	1	#NULL!	5	1	1	1	1	81	179	0	1	1	0	1	0	1	0	1	1	#NULL!	#NULL!	#NULL!	2	3	1	1	2	1	1	1	3	1	1	1	1	1	3	1	1	1	1	1	2	1	0	2	#NULL!	52.3086
406	1	1	1	5	1	1	1	1	99	172	0	0	1	0	0	0	0	0	4	3	5	0	0	4	3	2	1	1	2	2	2	2	2	2	2	2	2	2	2	2	2	1	1	2	1	1	1	3	52.6098
220	1	1	#NULL!	3	1	1	1	1	100	156	0	1	1	0	0	0	0	0	4	3	20	1	1	4	3	3	3	3	3	1	1	2	2	1	2	1	1	3	2	2	1	1	2	1	2	1	1	3	53.9322
606	1	1	1	1	1	1	1	1	87	166	1	1	1	1	1	1	1	1	2	1	#NULL!	#NULL!	#NULL!	1	3	3	3	3	3	3	3	3	3	3	3	3	3	3	3	3	3	3	3	3	3	0	1	1	54.2881
241	1	2	#NULL!	5	1	1	1	1	80	155	0	1	1	0	0	0	0	0	4	3	7	0	0	3	3	1	1	1	1	1	1	1	1	1	1	1	2	1	1	1	3	1	1	1	1	0	2	#NULL!	54.5509
407	1	2	2	4	1	1	1	1	56	160	0	0	1	0	1	0	1	0	2	1	#NULL!	#NULL!	#NULL!	3	3	1	1	1	2	3	1	3	1	1	1	1	1	1	1	2	1	1	1	1	1	0	1	2	55.1916
128.0	1	1	2	3	0	#NULL!	1	0	56	165	0	0	1	0	0	0	0	1	4	3	19	1	1	4	3	3	2	1	3	1	1	1	2	3	1	1	2	3	3	3	1	3	1	3	3	0	3	#NULL!	55.7337
389	1	1	6	5	1	1	1	1	95	180	0	1	1	0	0	0	0	0	4	3	14	1	0	4	3	1	1	1	1	1	1	1	1	1	1	1	1	1	1	1	1	1	1	1	1	0	2	#NULL!	58.8329
7300	1	1	2	3	1	1	1	1	80	171	0	1	1	0	1	0	0	0	2	2	#NULL!	#NULL!	#NULL!	2	3	3	1	2	2	2	1	3	3	1	1	1	1	2	2	1	1	1	1	1	1	0	2	#NULL!	59.3887
101	1	2	#NULL!	5	0	#NULL!	0	#NULL!	68	122	0	1	1	0	0	0	1	0	4	3	10	0	0	4	3	1	3	2	2	1	1	3	2	1	1	1	1	1	2	1	2	1	1	1	1	0	3	#NULL!	63.3477
296	1	2	#NULL!	1	0	#NULL!	0	#NULL!	61	160	0	1	1	0	1	0	1	0	4	3	35	0	1	1	3	1	2	1	1	1	1	1	2	1	1	1	2	1	1	2	1	2	1	2	1	0	3	#NULL!	65.3052
150	1	2	#NULL!	5	0	#NULL!	0	#NULL!	50	136	0	0	1	1	1	0	0	0	4	3	18	0	0	4	3	3	2	1	2	1	1	3	2	3	3	1	2	2	2	1	3	1	1	2	3	0	1	2	66.0362
414	1	1	2	2	0	#NULL!	0	#NULL!	75	168	0	0	0	0	1	0	0	0	3	3	28	0	1	4	3	2	3	3	3	1	2	3	2	1	1	1	1	2	2	2	2	1	2	2	2	1	3	#NULL!	68.5331
44	1	2	1	4	1	1	1	1	60	157	0	1	1	0	0	0	0	0	6	1	#NULL!	#NULL!	#NULL!	1	#NULL!	#NULL!	#NULL!	#NULL!	#NULL!	#NULL!	#NULL!	#NULL!	#NULL!	#NULL!	#NULL!	#NULL!	#NULL!	#NULL!	#NULL!	#NULL!	#NULL!	#NULL!	#NULL!	#NULL!	#NULL!	#NULL!	#NULL!	#NULL!	#NULL!
632	1	1	1	5	1	1	1	1	98	180	1	1	1	0	0	0	0	0	6	1	#NULL!	#NULL!	#NULL!	2	#NULL!	#NULL!	#NULL!	#NULL!	#NULL!	#NULL!	#NULL!	#NULL!	#NULL!	#NULL!	#NULL!	#NULL!	#NULL!	#NULL!	#NULL!	#NULL!	#NULL!	#NULL!	#NULL!	#NULL!	#NULL!	#NULL!	#NULL!	#NULL!	#NULL!
70	1	2	4	4	1	1	1	1	55	165	0	0	1	0	0	0	0	0	#NULL!	#NULL!	#NULL!	#NULL!	#NULL!	#NULL!	#NULL!	#NULL!	#NULL!	#NULL!	#NULL!	#NULL!	#NULL!	#NULL!	#NULL!	#NULL!	#NULL!	#NULL!	#NULL!	#NULL!	#NULL!	#NULL!	#NULL!	#NULL!	#NULL!	#NULL!	#NULL!	#NULL!	#NULL!	#NULL!	#NULL!
17	1	2	1	3	1	1	1	1	58	157	0	1	1	0	0	0	0	0	#NULL!	#NULL!	#NULL!	#NULL!	#NULL!	#NULL!	#NULL!	#NULL!	#NULL!	#NULL!	#NULL!	#NULL!	#NULL!	#NULL!	#NULL!	#NULL!	#NULL!	#NULL!	#NULL!	#NULL!	#NULL!	#NULL!	#NULL!	#NULL!	#NULL!	#NULL!	#NULL!	#NULL!	#NULL!	#NULL!	#NULL!
33	1	2	1	3	1	1	1	1	80	162	0	0	1	0	0	0	0	0	#NULL!	#NULL!	#NULL!	#NULL!	#NULL!	#NULL!	#NULL!	#NULL!	#NULL!	#NULL!	#NULL!	#NULL!	#NULL!	#NULL!	#NULL!	#NULL!	#NULL!	#NULL!	#NULL!	#NULL!	#NULL!	#NULL!	#NULL!	#NULL!	#NULL!	#NULL!	#NULL!	#NULL!	#NULL!	#NULL!	#NULL!
41	1	1	1	3	1	1	1	1	71	168	1	1	1	0	0	0	0	0	#NULL!	#NULL!	#NULL!	#NULL!	#NULL!	#NULL!	#NULL!	#NULL!	#NULL!	#NULL!	#NULL!	#NULL!	#NULL!	#NULL!	#NULL!	#NULL!	#NULL!	#NULL!	#NULL!	#NULL!	#NULL!	#NULL!	#NULL!	#NULL!	#NULL!	#NULL!	#NULL!	#NULL!	#NULL!	#NULL!	#NULL!
35	1	1	1	3	1	1	1	1	85	165	0	1	1	0	0	0	0	0	#NULL!	#NULL!	#NULL!	#NULL!	#NULL!	#NULL!	#NULL!	#NULL!	#NULL!	#NULL!	#NULL!	#NULL!	#NULL!	#NULL!	#NULL!	#NULL!	#NULL!	#NULL!	#NULL!	#NULL!	#NULL!	#NULL!	#NULL!	#NULL!	#NULL!	#NULL!	#NULL!	#NULL!	#NULL!	#NULL!	#NULL!
46	1	2	1	4	1	1	1	1	89	160	0	0	1	0	0	0	0	0	#NULL!	#NULL!	#NULL!	#NULL!	#NULL!	#NULL!	#NULL!	#NULL!	#NULL!	#NULL!	#NULL!	#NULL!	#NULL!	#NULL!	#NULL!	#NULL!	#NULL!	#NULL!	#NULL!	#NULL!	#NULL!	#NULL!	#NULL!	#NULL!	#NULL!	#NULL!	#NULL!	#NULL!	#NULL!	#NULL!	#NULL!
592	1	2	2	5	1	1	1	1	44	164	0	1	1	0	0	0	0	0	#NULL!	#NULL!	#NULL!	#NULL!	#NULL!	#NULL!	#NULL!	#NULL!	#NULL!	#NULL!	#NULL!	#NULL!	#NULL!	#NULL!	#NULL!	#NULL!	#NULL!	#NULL!	#NULL!	#NULL!	#NULL!	#NULL!	#NULL!	#NULL!	#NULL!	#NULL!	#NULL!	#NULL!	#NULL!	#NULL!	#NULL!
630	1	2	1	3	1	1	1	1	51	161	0	0	1	0	0	0	0	0	#NULL!	#NULL!	#NULL!	#NULL!	#NULL!	#NULL!	#NULL!	#NULL!	#NULL!	#NULL!	#NULL!	#NULL!	#NULL!	#NULL!	#NULL!	#NULL!	#NULL!	#NULL!	#NULL!	#NULL!	#NULL!	#NULL!	#NULL!	#NULL!	#NULL!	#NULL!	#NULL!	#NULL!	#NULL!	#NULL!	#NULL!
143	1	2	#NULL!	4	1	1	1	1	64	168	0	0	1	0	1	0	0	0	#NULL!	#NULL!	#NULL!	#NULL!	#NULL!	#NULL!	#NULL!	#NULL!	#NULL!	#NULL!	#NULL!	#NULL!	#NULL!	#NULL!	#NULL!	#NULL!	#NULL!	#NULL!	#NULL!	#NULL!	#NULL!	#NULL!	#NULL!	#NULL!	#NULL!	#NULL!	#NULL!	#NULL!	#NULL!	#NULL!	#NULL!
177	1	1	#NULL!	4	0	#NULL!	0	#NULL!	66	165	1	1	1	0	0	0	1	0	#NULL!	#NULL!	#NULL!	#NULL!	#NULL!	#NULL!	#NULL!	#NULL!	#NULL!	#NULL!	#NULL!	#NULL!	#NULL!	#NULL!	#NULL!	#NULL!	#NULL!	#NULL!	#NULL!	#NULL!	#NULL!	#NULL!	#NULL!	#NULL!	#NULL!	#NULL!	#NULL!	#NULL!	#NULL!	#NULL!	#NULL!
684	1	2	6	3	0	#NULL!	0	#NULL!	53.8	148	0	0	0	0	0	0	0	0	#NULL!	#NULL!	#NULL!	#NULL!	#NULL!	#NULL!	#NULL!	#NULL!	#NULL!	#NULL!	#NULL!	#NULL!	#NULL!	#NULL!	#NULL!	#NULL!	#NULL!	#NULL!	#NULL!	#NULL!	#NULL!	#NULL!	#NULL!	#NULL!	#NULL!	#NULL!	#NULL!	#NULL!	#NULL!	#NULL!	#NULL!
61	1	1	#NULL!	4	0	#NULL!	0	#NULL!	80	180	0	1	1	0	0	0	0	0	#NULL!	#NULL!	#NULL!	#NULL!	#NULL!	#NULL!	#NULL!	#NULL!	#NULL!	#NULL!	#NULL!	#NULL!	#NULL!	#NULL!	#NULL!	#NULL!	#NULL!	#NULL!	#NULL!	#NULL!	#NULL!	#NULL!	#NULL!	#NULL!	#NULL!	#NULL!	#NULL!	#NULL!	#NULL!	#NULL!	#NULL!
657	1	1	5	3	0	#NULL!	0	#NULL!	63	156	0	1	1	0	0	0	0	0	1	1	#NULL!	#NULL!	#NULL!	1	#NULL!	#NULL!	#NULL!	#NULL!	#NULL!	#NULL!	#NULL!	#NULL!	#NULL!	#NULL!	#NULL!	#NULL!	#NULL!	#NULL!	#NULL!	#NULL!	#NULL!	#NULL!	#NULL!	#NULL!	#NULL!	#NULL!	#NULL!	#NULL!	#NULL!
338	1	2	3	4	1	1	1	1	63	151	0	0	1	0	0	0	0	0	#NULL!	#NULL!	#NULL!	#NULL!	#NULL!	#NULL!	#NULL!	#NULL!	#NULL!	#NULL!	#NULL!	#NULL!	#NULL!	#NULL!	#NULL!	#NULL!	#NULL!	#NULL!	#NULL!	#NULL!	#NULL!	#NULL!	#NULL!	#NULL!	#NULL!	#NULL!	#NULL!	#NULL!	#NULL!	#NULL!	#NULL!
22	1	1	#NULL!	4	1	1	0	#NULL!	84	173	0	1	1	0	0	0	0	0	#NULL!	#NULL!	#NULL!	#NULL!	#NULL!	#NULL!	#NULL!	#NULL!	#NULL!	#NULL!	#NULL!	#NULL!	#NULL!	#NULL!	#NULL!	#NULL!	#NULL!	#NULL!	#NULL!	#NULL!	#NULL!	#NULL!	#NULL!	#NULL!	#NULL!	#NULL!	#NULL!	#NULL!	#NULL!	#NULL!	#NULL!
298	1	2	5	4	1	1	0	#NULL!	65	152	1	1	1	0	0	0	0	0	#NULL!	#NULL!	#NULL!	#NULL!	#NULL!	#NULL!	#NULL!	#NULL!	#NULL!	#NULL!	#NULL!	#NULL!	#NULL!	#NULL!	#NULL!	#NULL!	#NULL!	#NULL!	#NULL!	#NULL!	#NULL!	#NULL!	#NULL!	#NULL!	#NULL!	#NULL!	#NULL!	#NULL!	#NULL!	#NULL!	#NULL!
47	1	1	#NULL!	5	1	1	1	1	110	178	0	1	1	0	0	0	0	0	#NULL!	#NULL!	#NULL!	#NULL!	#NULL!	#NULL!	#NULL!	#NULL!	#NULL!	#NULL!	#NULL!	#NULL!	#NULL!	#NULL!	#NULL!	#NULL!	#NULL!	#NULL!	#NULL!	#NULL!	#NULL!	#NULL!	#NULL!	#NULL!	#NULL!	#NULL!	#NULL!	#NULL!	#NULL!	#NULL!	#NULL!
10	1	1	#NULL!	4	1	1	0	#NULL!	145	178	0	1	1	1	0	0	0	0	#NULL!	#NULL!	#NULL!	#NULL!	#NULL!	#NULL!	#NULL!	#NULL!	#NULL!	#NULL!	#NULL!	#NULL!	#NULL!	#NULL!	#NULL!	#NULL!	#NULL!	#NULL!	#NULL!	#NULL!	#NULL!	#NULL!	#NULL!	#NULL!	#NULL!	#NULL!	#NULL!	#NULL!	#NULL!	#NULL!	#NULL!
147.0	1	1	2	2	1	1	0	#NULL!	70	178	0	1	1	0	0	0	0	0	6	1	#NULL!	#NULL!	#NULL!	1	#NULL!	#NULL!	#NULL!	#NULL!	#NULL!	#NULL!	#NULL!	#NULL!	#NULL!	#NULL!	#NULL!	#NULL!	#NULL!	#NULL!	#NULL!	#NULL!	#NULL!	#NULL!	#NULL!	#NULL!	#NULL!	#NULL!	#NULL!	#NULL!	#NULL!
538	1	1	2	4	0	#NULL!	1	1	79	178	0	1	1	0	0	0	0	0	1	1	#NULL!	#NULL!	#NULL!	1	#NULL!	#NULL!	#NULL!	#NULL!	#NULL!	#NULL!	#NULL!	#NULL!	#NULL!	#NULL!	#NULL!	#NULL!	#NULL!	#NULL!	#NULL!	#NULL!	#NULL!	#NULL!	#NULL!	#NULL!	#NULL!	#NULL!	#NULL!	#NULL!	#NULL!
29	1	2	#NULL!	3	1	1	1	1	64	152	0	0	1	0	0	0	0	0	6	1	#NULL!	#NULL!	#NULL!	#NULL!	#NULL!	#NULL!	#NULL!	#NULL!	#NULL!	#NULL!	#NULL!	#NULL!	#NULL!	#NULL!	#NULL!	#NULL!	#NULL!	#NULL!	#NULL!	#NULL!	#NULL!	#NULL!	#NULL!	#NULL!	#NULL!	#NULL!	#NULL!	#NULL!	#NULL!
642	1	2	1	3	1	1	1	1	67	170	0	0	1	0	0	0	0	0	6	3	7	0	0	3	#NULL!	#NULL!	#NULL!	#NULL!	#NULL!	#NULL!	#NULL!	#NULL!	#NULL!	#NULL!	#NULL!	#NULL!	#NULL!	#NULL!	#NULL!	#NULL!	#NULL!	#NULL!	#NULL!	#NULL!	#NULL!	#NULL!	#NULL!	#NULL!	#NULL!
266	1	2	#NULL!	3	0	#NULL!	0	#NULL!	43	160	0	1	1	0	0	0	0	0	2	1	#NULL!	#NULL!	#NULL!	2	#NULL!	#NULL!	#NULL!	#NULL!	#NULL!	#NULL!	#NULL!	#NULL!	#NULL!	#NULL!	#NULL!	#NULL!	#NULL!	#NULL!	#NULL!	#NULL!	#NULL!	#NULL!	#NULL!	#NULL!	#NULL!	#NULL!	#NULL!	#NULL!	20.0485
39	1	1	1	4	1	1	0	#NULL!	50	162	0	1	1	0	0	0	0	0	#NULL!	#NULL!	#NULL!	#NULL!	#NULL!	#NULL!	#NULL!	#NULL!	#NULL!	#NULL!	#NULL!	#NULL!	#NULL!	#NULL!	#NULL!	#NULL!	#NULL!	#NULL!	#NULL!	#NULL!	#NULL!	#NULL!	#NULL!	#NULL!	#NULL!	#NULL!	#NULL!	#NULL!	#NULL!	#NULL!	21.9404
547	1	2	3	5	0	#NULL!	0	#NULL!	48	165	0	1	1	0	0	0	0	0	#NULL!	#NULL!	#NULL!	#NULL!	#NULL!	#NULL!	#NULL!	#NULL!	#NULL!	#NULL!	#NULL!	#NULL!	#NULL!	#NULL!	#NULL!	#NULL!	#NULL!	#NULL!	#NULL!	#NULL!	#NULL!	#NULL!	#NULL!	#NULL!	#NULL!	#NULL!	#NULL!	#NULL!	#NULL!	#NULL!	24.4811
584	1	1	1	4	1	1	1	1	65	163	0	0	1	0	0	0	0	0	2	2	#NULL!	#NULL!	#NULL!	2	#NULL!	#NULL!	#NULL!	#NULL!	#NULL!	#NULL!	#NULL!	#NULL!	#NULL!	#NULL!	#NULL!	#NULL!	#NULL!	#NULL!	#NULL!	#NULL!	#NULL!	#NULL!	#NULL!	#NULL!	#NULL!	#NULL!	#NULL!	#NULL!	25.7789
108	1	1	#NULL!	4	1	1	0	#NULL!	110	175	0	0	1	0	0	0	0	0	#NULL!	#NULL!	#NULL!	#NULL!	#NULL!	#NULL!	#NULL!	#NULL!	#NULL!	#NULL!	#NULL!	#NULL!	#NULL!	#NULL!	#NULL!	#NULL!	#NULL!	#NULL!	#NULL!	#NULL!	#NULL!	#NULL!	#NULL!	#NULL!	#NULL!	#NULL!	#NULL!	#NULL!	#NULL!	#NULL!	26.2251
114	1	2	#NULL!	4	1	1	1	1	40	155	0	0	1	0	0	0	0	0	2	1	#NULL!	#NULL!	#NULL!	2	#NULL!	#NULL!	#NULL!	#NULL!	#NULL!	#NULL!	#NULL!	#NULL!	#NULL!	#NULL!	#NULL!	#NULL!	#NULL!	#NULL!	#NULL!	#NULL!	#NULL!	#NULL!	#NULL!	#NULL!	#NULL!	#NULL!	#NULL!	#NULL!	26.5373
149	1	1	#NULL!	4	1	1	1	1	97	175	0	0	1	0	0	0	0	0	#NULL!	#NULL!	#NULL!	#NULL!	#NULL!	#NULL!	#NULL!	#NULL!	#NULL!	#NULL!	#NULL!	#NULL!	#NULL!	#NULL!	#NULL!	#NULL!	#NULL!	#NULL!	#NULL!	#NULL!	#NULL!	#NULL!	#NULL!	#NULL!	#NULL!	#NULL!	#NULL!	#NULL!	#NULL!	#NULL!	27.0684
528	1	2	1	4	1	1	1	1	56	160	0	1	1	0	0	0	0	0	2	1	#NULL!	#NULL!	#NULL!	3	#NULL!	#NULL!	#NULL!	#NULL!	#NULL!	#NULL!	#NULL!	#NULL!	#NULL!	#NULL!	#NULL!	#NULL!	#NULL!	#NULL!	#NULL!	#NULL!	#NULL!	#NULL!	#NULL!	#NULL!	#NULL!	#NULL!	#NULL!	#NULL!	27.0958
261	1	2	#NULL!	5	1	1	0	#NULL!	45	158	0	1	1	0	0	0	0	0	#NULL!	#NULL!	#NULL!	#NULL!	#NULL!	#NULL!	#NULL!	#NULL!	#NULL!	#NULL!	#NULL!	#NULL!	#NULL!	#NULL!	#NULL!	#NULL!	#NULL!	#NULL!	#NULL!	#NULL!	#NULL!	#NULL!	#NULL!	#NULL!	#NULL!	#NULL!	#NULL!	#NULL!	#NULL!	#NULL!	27.438
238	1	2	#NULL!	4	1	1	1	1	45	165	0	1	1	0	0	0	0	0	#NULL!	#NULL!	#NULL!	#NULL!	#NULL!	#NULL!	#NULL!	#NULL!	#NULL!	#NULL!	#NULL!	#NULL!	#NULL!	#NULL!	#NULL!	#NULL!	#NULL!	#NULL!	#NULL!	#NULL!	#NULL!	#NULL!	#NULL!	#NULL!	#NULL!	#NULL!	#NULL!	#NULL!	#NULL!	#NULL!	27.4763
611	1	2	1	4	0	#NULL!	0	#NULL!	56	157	0	0	0	0	0	0	0	0	5	3	11	1	1	4	#NULL!	#NULL!	#NULL!	#NULL!	#NULL!	#NULL!	#NULL!	#NULL!	#NULL!	#NULL!	#NULL!	#NULL!	#NULL!	#NULL!	#NULL!	#NULL!	#NULL!	#NULL!	#NULL!	#NULL!	#NULL!	#NULL!	#NULL!	#NULL!	28.0978
576	1	2	1	3	1	1	1	1	56	159	0	0	1	0	0	0	1	0	6	2	#NULL!	#NULL!	#NULL!	3	#NULL!	#NULL!	#NULL!	#NULL!	#NULL!	#NULL!	#NULL!	#NULL!	#NULL!	#NULL!	#NULL!	#NULL!	#NULL!	#NULL!	#NULL!	#NULL!	#NULL!	#NULL!	#NULL!	#NULL!	#NULL!	#NULL!	#NULL!	#NULL!	28.3771
567	1	2	2	4	1	1	1	1	46	159	0	1	1	0	0	0	0	0	#NULL!	#NULL!	#NULL!	#NULL!	#NULL!	#NULL!	#NULL!	#NULL!	#NULL!	#NULL!	#NULL!	#NULL!	#NULL!	#NULL!	#NULL!	#NULL!	#NULL!	#NULL!	#NULL!	#NULL!	#NULL!	#NULL!	#NULL!	#NULL!	#NULL!	#NULL!	#NULL!	#NULL!	#NULL!	#NULL!	28.6618
6	1	2	5	3	1	1	1	1	73	162	0	1	1	0	0	0	0	0	1	2	#NULL!	#NULL!	#NULL!	2	#NULL!	#NULL!	#NULL!	#NULL!	#NULL!	#NULL!	#NULL!	#NULL!	#NULL!	#NULL!	#NULL!	#NULL!	#NULL!	#NULL!	#NULL!	#NULL!	#NULL!	#NULL!	#NULL!	#NULL!	#NULL!	#NULL!	#NULL!	#NULL!	28.7905
198	1	2	#NULL!	4	1	1	0	#NULL!	44	166	0	1	1	0	0	0	0	0	#NULL!	#NULL!	#NULL!	#NULL!	#NULL!	#NULL!	#NULL!	#NULL!	#NULL!	#NULL!	#NULL!	#NULL!	#NULL!	#NULL!	#NULL!	#NULL!	#NULL!	#NULL!	#NULL!	#NULL!	#NULL!	#NULL!	#NULL!	#NULL!	#NULL!	#NULL!	#NULL!	#NULL!	#NULL!	#NULL!	29.1437
650	1	2	3	3	1	1	1	1	100	160	0	0	1	0	0	0	0	0	4	3	11	0	0	4	#NULL!	#NULL!	#NULL!	#NULL!	#NULL!	#NULL!	#NULL!	#NULL!	#NULL!	#NULL!	#NULL!	#NULL!	#NULL!	#NULL!	#NULL!	#NULL!	#NULL!	#NULL!	#NULL!	#NULL!	#NULL!	#NULL!	#NULL!	#NULL!	29.872
50	1	1	1	5	1	1	1	1	76	165	0	0	1	0	0	0	0	0	#NULL!	#NULL!	#NULL!	#NULL!	#NULL!	#NULL!	#NULL!	#NULL!	#NULL!	#NULL!	#NULL!	#NULL!	#NULL!	#NULL!	#NULL!	#NULL!	#NULL!	#NULL!	#NULL!	#NULL!	#NULL!	#NULL!	#NULL!	#NULL!	#NULL!	#NULL!	#NULL!	#NULL!	#NULL!	#NULL!	30.0171
51	1	1	1	5	1	1	0	#NULL!	76	165	0	0	1	0	0	0	0	0	#NULL!	#NULL!	#NULL!	#NULL!	#NULL!	#NULL!	#NULL!	#NULL!	#NULL!	#NULL!	#NULL!	#NULL!	#NULL!	#NULL!	#NULL!	#NULL!	#NULL!	#NULL!	#NULL!	#NULL!	#NULL!	#NULL!	#NULL!	#NULL!	#NULL!	#NULL!	#NULL!	#NULL!	#NULL!	#NULL!	30.0171
1_24	1	1	2	5	1	1	1	1	61	158	0	1	1	0	0	0	0	0	#NULL!	#NULL!	#NULL!	#NULL!	#NULL!	#NULL!	#NULL!	#NULL!	#NULL!	#NULL!	#NULL!	#NULL!	#NULL!	#NULL!	#NULL!	#NULL!	#NULL!	#NULL!	#NULL!	#NULL!	#NULL!	#NULL!	#NULL!	#NULL!	#NULL!	#NULL!	#NULL!	#NULL!	#NULL!	#NULL!	30.5263
395	1	2	1	4	1	1	1	1	54	165	0	1	1	0	0	0	0	0	2	1	#NULL!	#NULL!	#NULL!	3	#NULL!	#NULL!	#NULL!	#NULL!	#NULL!	#NULL!	#NULL!	#NULL!	#NULL!	#NULL!	#NULL!	#NULL!	#NULL!	#NULL!	#NULL!	#NULL!	#NULL!	#NULL!	#NULL!	#NULL!	#NULL!	#NULL!	#NULL!	#NULL!	30.5509
459	1	2	2	4	1	1	1	1	46	160	0	1	1	#NULL!	#NULL!	#NULL!	#NULL!	#NULL!	#NULL!	#NULL!	#NULL!	#NULL!	#NULL!	#NULL!	#NULL!	#NULL!	#NULL!	#NULL!	#NULL!	#NULL!	#NULL!	#NULL!	#NULL!	#NULL!	#NULL!	#NULL!	#NULL!	#NULL!	#NULL!	#NULL!	#NULL!	#NULL!	#NULL!	#NULL!	#NULL!	#NULL!	#NULL!	#NULL!	31.4298
276	1	2	#NULL!	4	1	1	1	1	63	165	0	0	1	0	0	0	0	0	#NULL!	#NULL!	#NULL!	#NULL!	#NULL!	#NULL!	#NULL!	#NULL!	#NULL!	#NULL!	#NULL!	#NULL!	#NULL!	#NULL!	#NULL!	#NULL!	#NULL!	#NULL!	#NULL!	#NULL!	#NULL!	#NULL!	#NULL!	#NULL!	#NULL!	#NULL!	#NULL!	#NULL!	#NULL!	#NULL!	31.7255
552	1	1	2	4	1	0	1	1	60	167	0	1	1	0	0	0	0	0	#NULL!	#NULL!	#NULL!	#NULL!	#NULL!	#NULL!	#NULL!	#NULL!	#NULL!	#NULL!	#NULL!	#NULL!	#NULL!	#NULL!	#NULL!	#NULL!	#NULL!	#NULL!	#NULL!	#NULL!	#NULL!	#NULL!	#NULL!	#NULL!	#NULL!	#NULL!	#NULL!	#NULL!	#NULL!	#NULL!	31.7282
316	1	2	2	4	1	1	1	1	75	168	0	1	1	0	0	0	0	0	#NULL!	#NULL!	#NULL!	#NULL!	#NULL!	#NULL!	#NULL!	#NULL!	#NULL!	#NULL!	#NULL!	#NULL!	#NULL!	#NULL!	#NULL!	#NULL!	#NULL!	#NULL!	#NULL!	#NULL!	#NULL!	#NULL!	#NULL!	#NULL!	#NULL!	#NULL!	#NULL!	#NULL!	#NULL!	#NULL!	32.3086
11	1	2	#NULL!	5	0	#NULL!	0	#NULL!	54	156	0	0	1	0	0	0	0	0	#NULL!	#NULL!	#NULL!	#NULL!	#NULL!	#NULL!	#NULL!	#NULL!	#NULL!	#NULL!	#NULL!	#NULL!	#NULL!	#NULL!	#NULL!	#NULL!	#NULL!	#NULL!	#NULL!	#NULL!	#NULL!	#NULL!	#NULL!	#NULL!	#NULL!	#NULL!	#NULL!	#NULL!	#NULL!	#NULL!	32.7056
637	1	1	2	4	1	1	1	1	117	179	0	1	1	0	1	0	0	0	#NULL!	#NULL!	#NULL!	#NULL!	#NULL!	#NULL!	#NULL!	#NULL!	#NULL!	#NULL!	#NULL!	#NULL!	#NULL!	#NULL!	#NULL!	#NULL!	#NULL!	#NULL!	#NULL!	#NULL!	#NULL!	#NULL!	#NULL!	#NULL!	#NULL!	#NULL!	#NULL!	#NULL!	#NULL!	#NULL!	32.9575
359	1	1	3	5	1	1	1	1	95	180	0	1	1	0	0	0	0	0	#NULL!	#NULL!	#NULL!	#NULL!	#NULL!	#NULL!	#NULL!	#NULL!	#NULL!	#NULL!	#NULL!	#NULL!	#NULL!	#NULL!	#NULL!	#NULL!	#NULL!	#NULL!	#NULL!	#NULL!	#NULL!	#NULL!	#NULL!	#NULL!	#NULL!	#NULL!	#NULL!	#NULL!	#NULL!	#NULL!	33.1382
358	1	2	1	4	0	#NULL!	0	#NULL!	38	146	0	0	1	0	0	0	0	0	2	1	#NULL!	#NULL!	#NULL!	3	#NULL!	#NULL!	#NULL!	#NULL!	#NULL!	#NULL!	#NULL!	#NULL!	#NULL!	#NULL!	#NULL!	#NULL!	#NULL!	#NULL!	#NULL!	#NULL!	#NULL!	#NULL!	#NULL!	#NULL!	#NULL!	#NULL!	#NULL!	#NULL!	33.9404
240	1	1	#NULL!	4	1	1	1	1	85	171	0	1	1	0	0	0	0	0	#NULL!	#NULL!	#NULL!	#NULL!	#NULL!	#NULL!	#NULL!	#NULL!	#NULL!	#NULL!	#NULL!	#NULL!	#NULL!	#NULL!	#NULL!	#NULL!	#NULL!	#NULL!	#NULL!	#NULL!	#NULL!	#NULL!	#NULL!	#NULL!	#NULL!	#NULL!	#NULL!	#NULL!	#NULL!	#NULL!	34.1047
96	1	2	#NULL!	3	1	1	1	1	55	151	0	1	1	0	0	0	0	0	#NULL!	#NULL!	#NULL!	#NULL!	#NULL!	#NULL!	#NULL!	#NULL!	#NULL!	#NULL!	#NULL!	#NULL!	#NULL!	#NULL!	#NULL!	#NULL!	#NULL!	#NULL!	#NULL!	#NULL!	#NULL!	#NULL!	#NULL!	#NULL!	#NULL!	#NULL!	#NULL!	#NULL!	#NULL!	#NULL!	34.2361
81	1	2	#NULL!	5	1	1	1	1	58	163	0	1	1	0	0	0	0	0	6	2	#NULL!	#NULL!	#NULL!	2	#NULL!	#NULL!	#NULL!	#NULL!	#NULL!	#NULL!	#NULL!	#NULL!	#NULL!	#NULL!	#NULL!	#NULL!	#NULL!	#NULL!	#NULL!	#NULL!	#NULL!	#NULL!	#NULL!	#NULL!	#NULL!	#NULL!	#NULL!	#NULL!	34.4004
570	1	1	2	5	1	1	1	1	60	168	0	1	1	0	0	0	0	0	#NULL!	#NULL!	#NULL!	#NULL!	#NULL!	#NULL!	#NULL!	#NULL!	#NULL!	#NULL!	#NULL!	#NULL!	#NULL!	#NULL!	#NULL!	#NULL!	#NULL!	#NULL!	#NULL!	#NULL!	#NULL!	#NULL!	#NULL!	#NULL!	#NULL!	#NULL!	#NULL!	#NULL!	#NULL!	#NULL!	34.5263
235	1	2	#NULL!	4	1	1	1	1	54	152	0	1	1	0	0	0	0	0	#NULL!	#NULL!	#NULL!	#NULL!	#NULL!	#NULL!	#NULL!	#NULL!	#NULL!	#NULL!	#NULL!	#NULL!	#NULL!	#NULL!	#NULL!	#NULL!	#NULL!	#NULL!	#NULL!	#NULL!	#NULL!	#NULL!	#NULL!	#NULL!	#NULL!	#NULL!	#NULL!	#NULL!	#NULL!	#NULL!	34.6495
418	1	2	3	4	1	1	1	1	110	165	0	0	1	#NULL!	#NULL!	#NULL!	#NULL!	#NULL!	#NULL!	#NULL!	#NULL!	#NULL!	#NULL!	#NULL!	#NULL!	#NULL!	#NULL!	#NULL!	#NULL!	#NULL!	#NULL!	#NULL!	#NULL!	#NULL!	#NULL!	#NULL!	#NULL!	#NULL!	#NULL!	#NULL!	#NULL!	#NULL!	#NULL!	#NULL!	#NULL!	#NULL!	#NULL!	#NULL!	34.7316
170	1	2	#NULL!	4	1	1	1	1	65	155	0	1	1	0	0	0	0	0	#NULL!	#NULL!	#NULL!	#NULL!	#NULL!	#NULL!	#NULL!	#NULL!	#NULL!	#NULL!	#NULL!	#NULL!	#NULL!	#NULL!	#NULL!	#NULL!	#NULL!	#NULL!	#NULL!	#NULL!	#NULL!	#NULL!	#NULL!	#NULL!	#NULL!	#NULL!	#NULL!	#NULL!	#NULL!	#NULL!	35.2108
557	1	2	1	3	1	1	1	1	51	145	0	0	0	0	0	0	0	0	4	3	52	0	1	3	#NULL!	#NULL!	#NULL!	#NULL!	#NULL!	#NULL!	#NULL!	#NULL!	#NULL!	#NULL!	#NULL!	#NULL!	#NULL!	#NULL!	#NULL!	#NULL!	#NULL!	#NULL!	#NULL!	#NULL!	#NULL!	#NULL!	#NULL!	#NULL!	35.6269
496	1	2	1	2	1	1	1	1	60	163	0	1	1	0	0	0	0	0	6	1	#NULL!	#NULL!	#NULL!	2	#NULL!	#NULL!	#NULL!	#NULL!	#NULL!	#NULL!	#NULL!	#NULL!	#NULL!	#NULL!	#NULL!	#NULL!	#NULL!	#NULL!	#NULL!	#NULL!	#NULL!	#NULL!	#NULL!	#NULL!	#NULL!	#NULL!	#NULL!	#NULL!	35.9117
269	1	2	#NULL!	4	1	1	0	#NULL!	95	162	0	1	1	0	0	0	1	0	#NULL!	#NULL!	#NULL!	#NULL!	#NULL!	#NULL!	#NULL!	#NULL!	#NULL!	#NULL!	#NULL!	#NULL!	#NULL!	#NULL!	#NULL!	#NULL!	#NULL!	#NULL!	#NULL!	#NULL!	#NULL!	#NULL!	#NULL!	#NULL!	#NULL!	#NULL!	#NULL!	#NULL!	#NULL!	#NULL!	35.9664
8400	1	1	2	4	1	1	1	1	83	177	0	1	1	0	0	0	0	0	#NULL!	#NULL!	#NULL!	#NULL!	#NULL!	#NULL!	#NULL!	#NULL!	#NULL!	#NULL!	#NULL!	#NULL!	#NULL!	#NULL!	#NULL!	#NULL!	#NULL!	#NULL!	#NULL!	#NULL!	#NULL!	#NULL!	#NULL!	#NULL!	#NULL!	#NULL!	#NULL!	#NULL!	#NULL!	#NULL!	36.0677
33	1	1	#NULL!	4	1	1	1	1	62	161	0	1	1	0	0	0	0	0	#NULL!	#NULL!	#NULL!	#NULL!	#NULL!	#NULL!	#NULL!	#NULL!	#NULL!	#NULL!	#NULL!	#NULL!	#NULL!	#NULL!	#NULL!	#NULL!	#NULL!	#NULL!	#NULL!	#NULL!	#NULL!	#NULL!	#NULL!	#NULL!	#NULL!	#NULL!	#NULL!	#NULL!	#NULL!	#NULL!	36.5277
578	1	2	4	4	1	1	0	#NULL!	56	170	0	1	1	0	0	0	0	0	#NULL!	#NULL!	#NULL!	#NULL!	#NULL!	#NULL!	#NULL!	#NULL!	#NULL!	#NULL!	#NULL!	#NULL!	#NULL!	#NULL!	#NULL!	#NULL!	#NULL!	#NULL!	#NULL!	#NULL!	#NULL!	#NULL!	#NULL!	#NULL!	#NULL!	#NULL!	#NULL!	#NULL!	#NULL!	#NULL!	36.7796
553	1	2	1	5	1	1	1	1	55	146	0	1	1	0	0	0	0	0	#NULL!	#NULL!	#NULL!	#NULL!	#NULL!	#NULL!	#NULL!	#NULL!	#NULL!	#NULL!	#NULL!	#NULL!	#NULL!	#NULL!	#NULL!	#NULL!	#NULL!	#NULL!	#NULL!	#NULL!	#NULL!	#NULL!	#NULL!	#NULL!	#NULL!	#NULL!	#NULL!	#NULL!	#NULL!	#NULL!	37.3518
42	1	2	1	2	1	1	0	#NULL!	70	160	0	1	1	0	0	0	0	0	#NULL!	#NULL!	#NULL!	#NULL!	#NULL!	#NULL!	#NULL!	#NULL!	#NULL!	#NULL!	#NULL!	#NULL!	#NULL!	#NULL!	#NULL!	#NULL!	#NULL!	#NULL!	#NULL!	#NULL!	#NULL!	#NULL!	#NULL!	#NULL!	#NULL!	#NULL!	#NULL!	#NULL!	#NULL!	#NULL!	37.36
34	1	2	1	2	1	1	0	#NULL!	48	153	0	1	1	0	0	0	0	0	6	1	#NULL!	#NULL!	#NULL!	1	#NULL!	#NULL!	#NULL!	#NULL!	#NULL!	#NULL!	#NULL!	#NULL!	#NULL!	#NULL!	#NULL!	#NULL!	#NULL!	#NULL!	#NULL!	#NULL!	#NULL!	#NULL!	#NULL!	#NULL!	#NULL!	#NULL!	#NULL!	#NULL!	37.6064
295	1	2	#NULL!	3	1	1	1	1	70	156	0	1	1	0	0	0	0	0	1	1	#NULL!	#NULL!	#NULL!	1	#NULL!	#NULL!	#NULL!	#NULL!	#NULL!	#NULL!	#NULL!	#NULL!	#NULL!	#NULL!	#NULL!	#NULL!	#NULL!	#NULL!	#NULL!	#NULL!	#NULL!	#NULL!	#NULL!	#NULL!	#NULL!	#NULL!	#NULL!	#NULL!	38.3812
490	1	2	1	4	1	1	1	1	84	163	0	0	1	0	0	0	0	0	2	1	#NULL!	#NULL!	#NULL!	3	#NULL!	#NULL!	#NULL!	#NULL!	#NULL!	#NULL!	#NULL!	#NULL!	#NULL!	#NULL!	#NULL!	#NULL!	#NULL!	#NULL!	#NULL!	#NULL!	#NULL!	#NULL!	#NULL!	#NULL!	#NULL!	#NULL!	#NULL!	#NULL!	38.6741
56	1	1	1	4	1	1	0	#NULL!	105	182	1	1	1	0	1	0	0	0	#NULL!	#NULL!	#NULL!	#NULL!	#NULL!	#NULL!	#NULL!	#NULL!	#NULL!	#NULL!	#NULL!	#NULL!	#NULL!	#NULL!	#NULL!	#NULL!	#NULL!	#NULL!	#NULL!	#NULL!	#NULL!	#NULL!	#NULL!	#NULL!	#NULL!	#NULL!	#NULL!	#NULL!	#NULL!	#NULL!	38.9425
546	1	2	3	4	1	1	1	1	54	155	0	1	1	0	0	0	0	0	#NULL!	#NULL!	#NULL!	#NULL!	#NULL!	#NULL!	#NULL!	#NULL!	#NULL!	#NULL!	#NULL!	#NULL!	#NULL!	#NULL!	#NULL!	#NULL!	#NULL!	#NULL!	#NULL!	#NULL!	#NULL!	#NULL!	#NULL!	#NULL!	#NULL!	#NULL!	#NULL!	#NULL!	#NULL!	#NULL!	39.1286
192	1	2	#NULL!	3	1	1	1	1	#NULL!	#NULL!	1	1	1	0	0	0	0	0	#NULL!	#NULL!	#NULL!	#NULL!	#NULL!	#NULL!	#NULL!	#NULL!	#NULL!	#NULL!	#NULL!	#NULL!	#NULL!	#NULL!	#NULL!	#NULL!	#NULL!	#NULL!	#NULL!	#NULL!	#NULL!	#NULL!	#NULL!	#NULL!	#NULL!	#NULL!	#NULL!	#NULL!	#NULL!	#NULL!	39.501
626	1	2	1	4	1	1	1	1	95	159	0	0	1	0	0	0	0	0	1	1	#NULL!	#NULL!	#NULL!	1	#NULL!	#NULL!	#NULL!	#NULL!	#NULL!	#NULL!	#NULL!	#NULL!	#NULL!	#NULL!	#NULL!	#NULL!	#NULL!	#NULL!	#NULL!	#NULL!	#NULL!	#NULL!	#NULL!	#NULL!	#NULL!	#NULL!	#NULL!	#NULL!	40.002
226	1	1	#NULL!	4	1	1	1	1	72	165	0	1	1	0	0	0	0	0	#NULL!	#NULL!	#NULL!	#NULL!	#NULL!	#NULL!	#NULL!	#NULL!	#NULL!	#NULL!	#NULL!	#NULL!	#NULL!	#NULL!	#NULL!	#NULL!	#NULL!	#NULL!	#NULL!	#NULL!	#NULL!	#NULL!	#NULL!	#NULL!	#NULL!	#NULL!	#NULL!	#NULL!	#NULL!	#NULL!	40.0349
267	1	1	#NULL!	5	1	1	1	1	74	175	0	1	1	0	0	0	0	0	6	#NULL!	#NULL!	#NULL!	#NULL!	#NULL!	#NULL!	#NULL!	#NULL!	#NULL!	#NULL!	#NULL!	#NULL!	#NULL!	#NULL!	#NULL!	#NULL!	#NULL!	#NULL!	#NULL!	#NULL!	#NULL!	#NULL!	#NULL!	#NULL!	#NULL!	#NULL!	#NULL!	#NULL!	#NULL!	40.4428
380	1	2	6	5	0	#NULL!	1	0	140	163	0	0	0	0	0	0	1	0	2	3	13	0	0	2	#NULL!	#NULL!	#NULL!	#NULL!	#NULL!	#NULL!	#NULL!	#NULL!	#NULL!	#NULL!	#NULL!	#NULL!	#NULL!	#NULL!	#NULL!	#NULL!	#NULL!	#NULL!	#NULL!	#NULL!	#NULL!	#NULL!	#NULL!	#NULL!	40.4729
555	1	1	1	4	1	1	1	1	72	170	0	1	0	0	0	0	0	0	4	3	6	0	0	4	#NULL!	#NULL!	#NULL!	#NULL!	#NULL!	#NULL!	#NULL!	#NULL!	#NULL!	#NULL!	#NULL!	#NULL!	#NULL!	#NULL!	#NULL!	#NULL!	#NULL!	#NULL!	#NULL!	#NULL!	#NULL!	#NULL!	#NULL!	#NULL!	40.67
105	1	1	#NULL!	4	1	1	1	1	68.8	165	0	1	1	0	0	0	0	0	#NULL!	#NULL!	#NULL!	#NULL!	#NULL!	#NULL!	#NULL!	#NULL!	#NULL!	#NULL!	#NULL!	#NULL!	#NULL!	#NULL!	#NULL!	#NULL!	#NULL!	#NULL!	#NULL!	#NULL!	#NULL!	#NULL!	#NULL!	#NULL!	#NULL!	#NULL!	#NULL!	#NULL!	#NULL!	#NULL!	40.7494
157	1	1	#NULL!	3	1	1	0	#NULL!	125	180	1	1	1	#NULL!	#NULL!	#NULL!	#NULL!	#NULL!	#NULL!	#NULL!	#NULL!	#NULL!	#NULL!	#NULL!	#NULL!	#NULL!	#NULL!	#NULL!	#NULL!	#NULL!	#NULL!	#NULL!	#NULL!	#NULL!	#NULL!	#NULL!	#NULL!	#NULL!	#NULL!	#NULL!	#NULL!	#NULL!	#NULL!	#NULL!	#NULL!	#NULL!	#NULL!	#NULL!	40.7659
263	1	2	#NULL!	2	1	1	1	1	65	164	0	1	1	0	0	0	0	0	#NULL!	#NULL!	#NULL!	#NULL!	#NULL!	#NULL!	#NULL!	#NULL!	#NULL!	#NULL!	#NULL!	#NULL!	#NULL!	#NULL!	#NULL!	#NULL!	#NULL!	#NULL!	#NULL!	#NULL!	#NULL!	#NULL!	#NULL!	#NULL!	#NULL!	#NULL!	#NULL!	#NULL!	#NULL!	#NULL!	40.785
531	1	2	2	2	1	1	1	1	50	160	0	1	1	0	0	0	0	0	1	1	#NULL!	#NULL!	#NULL!	1	#NULL!	#NULL!	#NULL!	#NULL!	#NULL!	#NULL!	#NULL!	#NULL!	#NULL!	#NULL!	#NULL!	#NULL!	#NULL!	#NULL!	#NULL!	#NULL!	#NULL!	#NULL!	#NULL!	#NULL!	#NULL!	#NULL!	#NULL!	#NULL!	42.3812
349	1	2	1	5	1	1	1	1	57	158	0	0	1	0	0	0	0	0	#NULL!	#NULL!	#NULL!	#NULL!	#NULL!	#NULL!	#NULL!	#NULL!	#NULL!	#NULL!	#NULL!	#NULL!	#NULL!	#NULL!	#NULL!	#NULL!	#NULL!	#NULL!	#NULL!	#NULL!	#NULL!	#NULL!	#NULL!	#NULL!	#NULL!	#NULL!	#NULL!	#NULL!	#NULL!	#NULL!	42.8494
88	1	1	1	4	1	1	1	1	60	160	0	1	1	0	0	0	0	0	2	1	#NULL!	#NULL!	#NULL!	2	#NULL!	#NULL!	#NULL!	#NULL!	#NULL!	#NULL!	#NULL!	#NULL!	#NULL!	#NULL!	#NULL!	#NULL!	#NULL!	#NULL!	#NULL!	#NULL!	#NULL!	#NULL!	#NULL!	#NULL!	#NULL!	#NULL!	#NULL!	#NULL!	43.4654
509	1	2	6	4	1	1	1	1	93	157	0	1	1	0	0	0	0	0	4	3	10	0	0	4	#NULL!	#NULL!	#NULL!	#NULL!	#NULL!	#NULL!	#NULL!	#NULL!	#NULL!	#NULL!	#NULL!	#NULL!	#NULL!	#NULL!	#NULL!	#NULL!	#NULL!	#NULL!	#NULL!	#NULL!	#NULL!	#NULL!	#NULL!	#NULL!	43.7474
17	1	1	#NULL!	3	1	1	1	1	75	175	0	0	1	0	0	0	0	0	3	3	10	0	0	3	#NULL!	#NULL!	#NULL!	#NULL!	#NULL!	#NULL!	#NULL!	#NULL!	#NULL!	#NULL!	#NULL!	#NULL!	#NULL!	#NULL!	#NULL!	#NULL!	#NULL!	#NULL!	#NULL!	#NULL!	#NULL!	#NULL!	#NULL!	#NULL!	44.9794
7100	1	2	2	4	1	1	1	1	102	153	0	1	1	0	1	0	0	0	#NULL!	#NULL!	#NULL!	#NULL!	#NULL!	#NULL!	#NULL!	#NULL!	#NULL!	#NULL!	#NULL!	#NULL!	#NULL!	#NULL!	#NULL!	#NULL!	#NULL!	#NULL!	#NULL!	#NULL!	#NULL!	#NULL!	#NULL!	#NULL!	#NULL!	#NULL!	#NULL!	#NULL!	#NULL!	#NULL!	46.1293
559	1	1	1	5	1	1	1	1	78.5	172	1	1	1	0	0	0	0	0	#NULL!	#NULL!	#NULL!	#NULL!	#NULL!	#NULL!	#NULL!	#NULL!	#NULL!	#NULL!	#NULL!	#NULL!	#NULL!	#NULL!	#NULL!	#NULL!	#NULL!	#NULL!	#NULL!	#NULL!	#NULL!	#NULL!	#NULL!	#NULL!	#NULL!	#NULL!	#NULL!	#NULL!	#NULL!	#NULL!	46.9917
215	1	2	#NULL!	4	1	1	1	1	55	157	0	1	1	0	0	0	0	0	6	1	#NULL!	#NULL!	#NULL!	1	#NULL!	#NULL!	#NULL!	#NULL!	#NULL!	#NULL!	#NULL!	#NULL!	#NULL!	#NULL!	#NULL!	#NULL!	#NULL!	#NULL!	#NULL!	#NULL!	#NULL!	#NULL!	#NULL!	#NULL!	#NULL!	#NULL!	#NULL!	#NULL!	47.6461
563	1	1	3	2	1	1	0	#NULL!	64	154	1	1	1	0	1	0	0	0	#NULL!	#NULL!	#NULL!	#NULL!	#NULL!	#NULL!	#NULL!	#NULL!	#NULL!	#NULL!	#NULL!	#NULL!	#NULL!	#NULL!	#NULL!	#NULL!	#NULL!	#NULL!	#NULL!	#NULL!	#NULL!	#NULL!	#NULL!	#NULL!	#NULL!	#NULL!	#NULL!	#NULL!	#NULL!	#NULL!	48.9685
250	1	1	#NULL!	4	0	#NULL!	1	1	93	162	0	0	1	0	1	0	1	0	2	1	#NULL!	#NULL!	#NULL!	3	#NULL!	#NULL!	#NULL!	#NULL!	#NULL!	#NULL!	#NULL!	#NULL!	#NULL!	#NULL!	#NULL!	#NULL!	#NULL!	#NULL!	#NULL!	#NULL!	#NULL!	#NULL!	#NULL!	#NULL!	#NULL!	#NULL!	#NULL!	#NULL!	49.0725
596	1	1	1	4	1	1	1	1	76	150	0	1	1	0	0	0	0	0	#NULL!	#NULL!	#NULL!	#NULL!	#NULL!	#NULL!	#NULL!	#NULL!	#NULL!	#NULL!	#NULL!	#NULL!	#NULL!	#NULL!	#NULL!	#NULL!	#NULL!	#NULL!	#NULL!	#NULL!	#NULL!	#NULL!	#NULL!	#NULL!	#NULL!	#NULL!	#NULL!	#NULL!	#NULL!	#NULL!	49.2149
262	1	1	#NULL!	5	1	1	1	1	73.5	174	0	1	1	0	0	0	0	0	#NULL!	#NULL!	#NULL!	#NULL!	#NULL!	#NULL!	#NULL!	#NULL!	#NULL!	#NULL!	#NULL!	#NULL!	#NULL!	#NULL!	#NULL!	#NULL!	#NULL!	#NULL!	#NULL!	#NULL!	#NULL!	#NULL!	#NULL!	#NULL!	#NULL!	#NULL!	#NULL!	#NULL!	#NULL!	#NULL!	49.2203
518	1	1	2	5	1	1	1	1	83	183	0	1	1	0	0	0	0	0	#NULL!	#NULL!	#NULL!	#NULL!	#NULL!	#NULL!	#NULL!	#NULL!	#NULL!	#NULL!	#NULL!	#NULL!	#NULL!	#NULL!	#NULL!	#NULL!	#NULL!	#NULL!	#NULL!	#NULL!	#NULL!	#NULL!	#NULL!	#NULL!	#NULL!	#NULL!	#NULL!	#NULL!	#NULL!	#NULL!	49.4284
63	1	1	#NULL!	4	1	1	1	1	88	165	0	1	1	0	1	0	0	0	#NULL!	#NULL!	#NULL!	#NULL!	#NULL!	#NULL!	#NULL!	#NULL!	#NULL!	#NULL!	#NULL!	#NULL!	#NULL!	#NULL!	#NULL!	#NULL!	#NULL!	#NULL!	#NULL!	#NULL!	#NULL!	#NULL!	#NULL!	#NULL!	#NULL!	#NULL!	#NULL!	#NULL!	#NULL!	#NULL!	49.7953
62	1	1	#NULL!	4	1	1	1	1	87	165	0	1	1	0	1	0	0	0	#NULL!	#NULL!	#NULL!	#NULL!	#NULL!	#NULL!	#NULL!	#NULL!	#NULL!	#NULL!	#NULL!	#NULL!	#NULL!	#NULL!	#NULL!	#NULL!	#NULL!	#NULL!	#NULL!	#NULL!	#NULL!	#NULL!	#NULL!	#NULL!	#NULL!	#NULL!	#NULL!	#NULL!	#NULL!	#NULL!	49.7953
556	1	1	1	4	1	1	1	1	78	169	0	1	1	0	0	0	1	0	#NULL!	#NULL!	#NULL!	#NULL!	#NULL!	#NULL!	#NULL!	#NULL!	#NULL!	#NULL!	#NULL!	#NULL!	#NULL!	#NULL!	#NULL!	#NULL!	#NULL!	#NULL!	#NULL!	#NULL!	#NULL!	#NULL!	#NULL!	#NULL!	#NULL!	#NULL!	#NULL!	#NULL!	#NULL!	#NULL!	49.861
550	1	1	1	4	1	1	1	1	82	167	0	1	1	0	0	0	0	0	#NULL!	#NULL!	#NULL!	#NULL!	#NULL!	#NULL!	#NULL!	#NULL!	#NULL!	#NULL!	#NULL!	#NULL!	#NULL!	#NULL!	#NULL!	#NULL!	#NULL!	#NULL!	#NULL!	#NULL!	#NULL!	#NULL!	#NULL!	#NULL!	#NULL!	#NULL!	#NULL!	#NULL!	#NULL!	#NULL!	50.1485
43	1	2	#NULL!	4	1	1	0	#NULL!	60	165	0	1	1	0	0	0	0	0	#NULL!	#NULL!	#NULL!	#NULL!	#NULL!	#NULL!	#NULL!	#NULL!	#NULL!	#NULL!	#NULL!	#NULL!	#NULL!	#NULL!	#NULL!	#NULL!	#NULL!	#NULL!	#NULL!	#NULL!	#NULL!	#NULL!	#NULL!	#NULL!	#NULL!	#NULL!	#NULL!	#NULL!	#NULL!	#NULL!	50.9726
522	1	1	1	2	1	1	1	1	75	163	0	0	1	0	0	0	0	0	3	1	#NULL!	#NULL!	#NULL!	3	#NULL!	#NULL!	#NULL!	#NULL!	#NULL!	#NULL!	#NULL!	#NULL!	#NULL!	#NULL!	#NULL!	#NULL!	#NULL!	#NULL!	#NULL!	#NULL!	#NULL!	#NULL!	#NULL!	#NULL!	#NULL!	#NULL!	#NULL!	#NULL!	51.2381
520	1	2	1	5	1	1	1	1	74	156	0	1	1	0	0	0	1	0	#NULL!	#NULL!	#NULL!	#NULL!	#NULL!	#NULL!	#NULL!	#NULL!	#NULL!	#NULL!	#NULL!	#NULL!	#NULL!	#NULL!	#NULL!	#NULL!	#NULL!	#NULL!	#NULL!	#NULL!	#NULL!	#NULL!	#NULL!	#NULL!	#NULL!	#NULL!	#NULL!	#NULL!	#NULL!	#NULL!	51.3613
28	1	2	#NULL!	5	1	1	1	1	67	159	0	1	1	0	0	0	0	0	#NULL!	#NULL!	#NULL!	#NULL!	#NULL!	#NULL!	#NULL!	#NULL!	#NULL!	#NULL!	#NULL!	#NULL!	#NULL!	#NULL!	#NULL!	#NULL!	#NULL!	#NULL!	#NULL!	#NULL!	#NULL!	#NULL!	#NULL!	#NULL!	#NULL!	#NULL!	#NULL!	#NULL!	#NULL!	#NULL!	51.6844
42	1	2	#NULL!	5	1	1	1	1	67	159	0	1	1	0	0	0	0	0	#NULL!	#NULL!	#NULL!	#NULL!	#NULL!	#NULL!	#NULL!	#NULL!	#NULL!	#NULL!	#NULL!	#NULL!	#NULL!	#NULL!	#NULL!	#NULL!	#NULL!	#NULL!	#NULL!	#NULL!	#NULL!	#NULL!	#NULL!	#NULL!	#NULL!	#NULL!	#NULL!	#NULL!	#NULL!	#NULL!	51.6844
55	1	2	#NULL!	5	1	1	1	1	67	159	0	1	1	0	0	0	0	0	#NULL!	#NULL!	#NULL!	#NULL!	#NULL!	#NULL!	#NULL!	#NULL!	#NULL!	#NULL!	#NULL!	#NULL!	#NULL!	#NULL!	#NULL!	#NULL!	#NULL!	#NULL!	#NULL!	#NULL!	#NULL!	#NULL!	#NULL!	#NULL!	#NULL!	#NULL!	#NULL!	#NULL!	#NULL!	#NULL!	51.6844
27	1	1	1	2	1	1	1	1	68	163	0	1	1	#NULL!	#NULL!	#NULL!	#NULL!	#NULL!	#NULL!	#NULL!	#NULL!	#NULL!	#NULL!	#NULL!	#NULL!	#NULL!	#NULL!	#NULL!	#NULL!	#NULL!	#NULL!	#NULL!	#NULL!	#NULL!	#NULL!	#NULL!	#NULL!	#NULL!	#NULL!	#NULL!	#NULL!	#NULL!	#NULL!	#NULL!	#NULL!	#NULL!	#NULL!	#NULL!	52.0349
297	1	2	3	5	1	1	1	1	62	162	0	1	1	0	0	0	0	0	#NULL!	#NULL!	#NULL!	#NULL!	#NULL!	#NULL!	#NULL!	#NULL!	#NULL!	#NULL!	#NULL!	#NULL!	#NULL!	#NULL!	#NULL!	#NULL!	#NULL!	#NULL!	#NULL!	#NULL!	#NULL!	#NULL!	#NULL!	#NULL!	#NULL!	#NULL!	#NULL!	#NULL!	#NULL!	#NULL!	52.6974
34	1	1	#NULL!	3	0	#NULL!	1	1	65	167	0	1	1	1	1	0	1	0	#NULL!	#NULL!	#NULL!	#NULL!	#NULL!	#NULL!	#NULL!	#NULL!	#NULL!	#NULL!	#NULL!	#NULL!	#NULL!	#NULL!	#NULL!	#NULL!	#NULL!	#NULL!	#NULL!	#NULL!	#NULL!	#NULL!	#NULL!	#NULL!	#NULL!	#NULL!	#NULL!	#NULL!	#NULL!	#NULL!	52.8097
308	1	2	1	2	1	1	1	1	72	152	0	1	1	0	0	0	0	0	#NULL!	#NULL!	#NULL!	#NULL!	#NULL!	#NULL!	#NULL!	#NULL!	#NULL!	#NULL!	#NULL!	#NULL!	#NULL!	#NULL!	#NULL!	#NULL!	#NULL!	#NULL!	#NULL!	#NULL!	#NULL!	#NULL!	#NULL!	#NULL!	#NULL!	#NULL!	#NULL!	#NULL!	#NULL!	#NULL!	54.2416
579	1	1	6	5	1	1	1	1	85	178	0	1	1	1	0	0	1	0	5	3	35	1	1	4	#NULL!	#NULL!	#NULL!	#NULL!	#NULL!	#NULL!	#NULL!	#NULL!	#NULL!	#NULL!	#NULL!	#NULL!	#NULL!	#NULL!	#NULL!	#NULL!	#NULL!	#NULL!	#NULL!	#NULL!	#NULL!	#NULL!	#NULL!	#NULL!	54.2498
268	1	2	#NULL!	5	1	1	1	1	60	155	0	1	1	0	0	0	0	0	1	1	#NULL!	#NULL!	#NULL!	1	#NULL!	#NULL!	#NULL!	#NULL!	#NULL!	#NULL!	#NULL!	#NULL!	#NULL!	#NULL!	#NULL!	#NULL!	#NULL!	#NULL!	#NULL!	#NULL!	#NULL!	#NULL!	#NULL!	#NULL!	#NULL!	#NULL!	#NULL!	#NULL!	54.5756
129.0	1	1	2	4	1	1	1	1	62	168	0	1	1	0	0	0	0	0	#NULL!	#NULL!	#NULL!	#NULL!	#NULL!	#NULL!	#NULL!	#NULL!	#NULL!	#NULL!	#NULL!	#NULL!	#NULL!	#NULL!	#NULL!	#NULL!	#NULL!	#NULL!	#NULL!	#NULL!	#NULL!	#NULL!	#NULL!	#NULL!	#NULL!	#NULL!	#NULL!	#NULL!	#NULL!	#NULL!	55.4024
225	1	1	#NULL!	4	0	#NULL!	1	1	105	162	0	0	0	0	0	0	1	0	#NULL!	#NULL!	#NULL!	#NULL!	#NULL!	#NULL!	#NULL!	#NULL!	#NULL!	#NULL!	#NULL!	#NULL!	#NULL!	#NULL!	#NULL!	#NULL!	#NULL!	#NULL!	#NULL!	#NULL!	#NULL!	#NULL!	#NULL!	#NULL!	#NULL!	#NULL!	#NULL!	#NULL!	#NULL!	#NULL!	55.4709
84	1	1	#NULL!	5	1	1	1	1	68	167	0	1	1	0	0	0	0	0	#NULL!	#NULL!	#NULL!	#NULL!	#NULL!	#NULL!	#NULL!	#NULL!	#NULL!	#NULL!	#NULL!	#NULL!	#NULL!	#NULL!	#NULL!	#NULL!	#NULL!	#NULL!	#NULL!	#NULL!	#NULL!	#NULL!	#NULL!	#NULL!	#NULL!	#NULL!	#NULL!	#NULL!	#NULL!	#NULL!	55.6324
82	1	1	#NULL!	5	1	1	1	1	68	166	0	1	1	0	0	0	0	0	#NULL!	#NULL!	#NULL!	#NULL!	#NULL!	#NULL!	#NULL!	#NULL!	#NULL!	#NULL!	#NULL!	#NULL!	#NULL!	#NULL!	#NULL!	#NULL!	#NULL!	#NULL!	#NULL!	#NULL!	#NULL!	#NULL!	#NULL!	#NULL!	#NULL!	#NULL!	#NULL!	#NULL!	#NULL!	#NULL!	55.6324
168	1	2	#NULL!	4	0	#NULL!	0	#NULL!	49	155	0	1	1	0	0	0	0	1	#NULL!	#NULL!	#NULL!	#NULL!	#NULL!	#NULL!	#NULL!	#NULL!	#NULL!	#NULL!	#NULL!	#NULL!	#NULL!	#NULL!	#NULL!	#NULL!	#NULL!	#NULL!	#NULL!	#NULL!	#NULL!	#NULL!	#NULL!	#NULL!	#NULL!	#NULL!	#NULL!	#NULL!	#NULL!	#NULL!	56.785
155	1	1	#NULL!	5	1	1	1	1	76	172	0	0	0	1	0	0	1	0	#NULL!	#NULL!	#NULL!	#NULL!	#NULL!	#NULL!	#NULL!	#NULL!	#NULL!	#NULL!	#NULL!	#NULL!	#NULL!	#NULL!	#NULL!	#NULL!	#NULL!	#NULL!	#NULL!	#NULL!	#NULL!	#NULL!	#NULL!	#NULL!	#NULL!	#NULL!	#NULL!	#NULL!	#NULL!	#NULL!	57.5133
37	1	1	#NULL!	5	1	1	1	1	81	165	0	1	1	0	0	1	0	0	#NULL!	#NULL!	#NULL!	#NULL!	#NULL!	#NULL!	#NULL!	#NULL!	#NULL!	#NULL!	#NULL!	#NULL!	#NULL!	#NULL!	#NULL!	#NULL!	#NULL!	#NULL!	#NULL!	#NULL!	#NULL!	#NULL!	#NULL!	#NULL!	#NULL!	#NULL!	#NULL!	#NULL!	#NULL!	#NULL!	58.0882
97	1	2	#NULL!	4	0	#NULL!	0	#NULL!	62	157	0	0	1	0	0	0	0	0	#NULL!	#NULL!	#NULL!	#NULL!	#NULL!	#NULL!	#NULL!	#NULL!	#NULL!	#NULL!	#NULL!	#NULL!	#NULL!	#NULL!	#NULL!	#NULL!	#NULL!	#NULL!	#NULL!	#NULL!	#NULL!	#NULL!	#NULL!	#NULL!	#NULL!	#NULL!	#NULL!	#NULL!	#NULL!	#NULL!	58.5728
107	1	1	#NULL!	5	1	1	1	1	78	180	0	1	1	0	0	0	0	0	#NULL!	#NULL!	#NULL!	#NULL!	#NULL!	#NULL!	#NULL!	#NULL!	#NULL!	#NULL!	#NULL!	#NULL!	#NULL!	#NULL!	#NULL!	#NULL!	#NULL!	#NULL!	#NULL!	#NULL!	#NULL!	#NULL!	#NULL!	#NULL!	#NULL!	#NULL!	#NULL!	#NULL!	#NULL!	#NULL!	58.6331
104	1	1	#NULL!	5	1	1	0	#NULL!	71	160	0	0	0	0	1	0	1	0	#NULL!	#NULL!	#NULL!	#NULL!	#NULL!	#NULL!	#NULL!	#NULL!	#NULL!	#NULL!	#NULL!	#NULL!	#NULL!	#NULL!	#NULL!	#NULL!	#NULL!	#NULL!	#NULL!	#NULL!	#NULL!	#NULL!	#NULL!	#NULL!	#NULL!	#NULL!	#NULL!	#NULL!	#NULL!	#NULL!	59.0492
246	1	2	#NULL!	5	1	1	1	1	69	168	0	1	1	0	0	0	1	0	#NULL!	#NULL!	#NULL!	#NULL!	#NULL!	#NULL!	#NULL!	#NULL!	#NULL!	#NULL!	#NULL!	#NULL!	#NULL!	#NULL!	#NULL!	#NULL!	#NULL!	#NULL!	#NULL!	#NULL!	#NULL!	#NULL!	#NULL!	#NULL!	#NULL!	#NULL!	#NULL!	#NULL!	#NULL!	#NULL!	59.9555
247	1	2	#NULL!	5	1	1	1	1	69	165	0	1	1	0	0	0	1	0	#NULL!	#NULL!	#NULL!	#NULL!	#NULL!	#NULL!	#NULL!	#NULL!	#NULL!	#NULL!	#NULL!	#NULL!	#NULL!	#NULL!	#NULL!	#NULL!	#NULL!	#NULL!	#NULL!	#NULL!	#NULL!	#NULL!	#NULL!	#NULL!	#NULL!	#NULL!	#NULL!	#NULL!	#NULL!	#NULL!	59.9555
112.0	1	1	3	5	1	1	1	1	91	168	0	1	1	1	1	0	0	0	#NULL!	#NULL!	#NULL!	#NULL!	#NULL!	#NULL!	#NULL!	#NULL!	#NULL!	#NULL!	#NULL!	#NULL!	#NULL!	#NULL!	#NULL!	#NULL!	#NULL!	#NULL!	#NULL!	#NULL!	#NULL!	#NULL!	#NULL!	#NULL!	#NULL!	#NULL!	#NULL!	#NULL!	#NULL!	#NULL!	61.3627
110	1	1	#NULL!	4	0	#NULL!	1	0	97	175	1	1	1	0	0	0	0	0	#NULL!	#NULL!	#NULL!	#NULL!	#NULL!	#NULL!	#NULL!	#NULL!	#NULL!	#NULL!	#NULL!	#NULL!	#NULL!	#NULL!	#NULL!	#NULL!	#NULL!	#NULL!	#NULL!	#NULL!	#NULL!	#NULL!	#NULL!	#NULL!	#NULL!	#NULL!	#NULL!	#NULL!	#NULL!	#NULL!	62.3374
44	1	1	#NULL!	5	0	#NULL!	0	#NULL!	70	172	0	1	1	1	0	0	0	0	#NULL!	#NULL!	#NULL!	#NULL!	#NULL!	#NULL!	#NULL!	#NULL!	#NULL!	#NULL!	#NULL!	#NULL!	#NULL!	#NULL!	#NULL!	#NULL!	#NULL!	#NULL!	#NULL!	#NULL!	#NULL!	#NULL!	#NULL!	#NULL!	#NULL!	#NULL!	#NULL!	#NULL!	#NULL!	#NULL!	63.0109
560	1	1	3	5	1	0	1	0	105	180	1	0	0	0	1	1	1	0	#NULL!	#NULL!	#NULL!	#NULL!	#NULL!	#NULL!	#NULL!	#NULL!	#NULL!	#NULL!	#NULL!	#NULL!	#NULL!	#NULL!	#NULL!	#NULL!	#NULL!	#NULL!	#NULL!	#NULL!	#NULL!	#NULL!	#NULL!	#NULL!	#NULL!	#NULL!	#NULL!	#NULL!	#NULL!	#NULL!	65.5626
169	1	1	#NULL!	4	0	#NULL!	1	1	69.5	168	0	0	1	0	1	0	0	0	#NULL!	#NULL!	#NULL!	#NULL!	#NULL!	#NULL!	#NULL!	#NULL!	#NULL!	#NULL!	#NULL!	#NULL!	#NULL!	#NULL!	#NULL!	#NULL!	#NULL!	#NULL!	#NULL!	#NULL!	#NULL!	#NULL!	#NULL!	#NULL!	#NULL!	#NULL!	#NULL!	#NULL!	#NULL!	#NULL!	65.59
76	1	2	#NULL!	3	0	#NULL!	0	#NULL!	61	120	0	1	1	1	0	0	0	0	#NULL!	#NULL!	#NULL!	#NULL!	#NULL!	#NULL!	#NULL!	#NULL!	#NULL!	#NULL!	#NULL!	#NULL!	#NULL!	#NULL!	#NULL!	#NULL!	#NULL!	#NULL!	#NULL!	#NULL!	#NULL!	#NULL!	#NULL!	#NULL!	#NULL!	#NULL!	#NULL!	#NULL!	#NULL!	#NULL!	66.1211
565	1	2	4	2	0	#NULL!	0	#NULL!	49	152	0	0	1	0	1	0	1	0	#NULL!	#NULL!	#NULL!	#NULL!	#NULL!	#NULL!	#NULL!	#NULL!	#NULL!	#NULL!	#NULL!	#NULL!	#NULL!	#NULL!	#NULL!	#NULL!	#NULL!	#NULL!	#NULL!	#NULL!	#NULL!	#NULL!	#NULL!	#NULL!	#NULL!	#NULL!	#NULL!	#NULL!	#NULL!	#NULL!	66.6632
88	1	2	#NULL!	4	1	1	1	1	68	162	0	1	1	0	0	0	0	0	1	2	#NULL!	#NULL!	#NULL!	2	1	1	1	1	1	1	1	1	1	3	#NULL!	1	1	#NULL!	1	1	1	1	1	1	1	0	2	#NULL!	26.9972
242	1	2	#NULL!	4	1	1	1	1	45	163	0	1	1	0	0	0	0	0	1	1	#NULL!	#NULL!	#NULL!	1	1	1	1	1	1	1	1	1	1	1	1	1	#NULL!	1	1	1	1	1	1	1	1	1	2	#NULL!	27.4763
292	1	2	#NULL!	4	1	1	1	1	78	151	0	1	1	0	0	0	0	0	1	2	#NULL!	#NULL!	#NULL!	2	1	1	1	#NULL!	1	1	1	1	1	1	1	1	1	1	1	1	1	1	1	1	1	0	2	#NULL!	34.1485
26	1	1	#NULL!	2	1	1	0	#NULL!	79	173	0	1	1	0	1	0	0	0	2	2	#NULL!	#NULL!	#NULL!	2	2	1	1	2	2	1	1	2	1	1	2	1	2	1	#NULL!	1	2	1	1	2	1	1	1	3	48.1991
14	1	2	#NULL!	4	1	1	1	1	91	160	0	1	1	0	0	0	0	0	1	3	7	0	0	3	4	1	4	3	4	4	1	1	4	1	1	1	1	2	3	2	1	3	#NULL!	2	1	0	1	2	31.7611
[truncated: 8 more columns]
